# Supplementary material for: Protective interaction of human phagocytic APC subsets with Cryptococcus neoformans induces genes associated with metabolism and antigen presentation
Source: Front Immunol. 2022 Nov 15;13:1054477. doi: 10.3389/fimmu.2022.1054477 (PMC9709479; doi:10.3389/fimmu.2022.1054477)
Supplement: Supplementary file 4 [file Table_4.xlsx]

## Sheet: Left_vs_Right
	p_val	avg_log2FC	pct.1	pct.2	p_val_adj
RPL22	0	0.71001	0.758	0.237	0
C1QC	0	1.01502	0.85	0.366	0
C1QB	0	0.796405	0.945	0.739	0
RPL11	0	0.760266	0.866	0.36	0
SH3BGRL3	0	0.757699	0.903	0.406	0
CD52	0	1.05818	0.84	0.406	0
NDUFS5	0	0.597113	0.534	0.095	0
YBX1	0	0.530131	0.818	0.309	0
ATP6V0B	0	0.392523	0.756	0.241	0
RPS8	0	0.688166	0.879	0.359	0
PRDX1	0	0.542439	0.762	0.243	0
GNG5	0	0.638091	0.546	0.099	0
RPL5	0	0.631362	0.709	0.19	0
CD53	0	0.420319	0.723	0.22	0
C1orf162	0	0.658845	0.625	0.138	0
CTSS	0	0.490312	0.943	0.58	0
S100A10	0	0.685989	0.921	0.464	0
S100A11	0	1.03467	0.96	0.573	0
S100A6	0	0.970805	0.973	0.651	0
S100A4	0	0.862765	0.884	0.422	0
RPS27	0	0.826829	0.848	0.417	0
TAGLN2	0	0.493327	0.781	0.254	0
FCER1G	0	0.999836	0.889	0.353	0
FCGR3A	0	0.683728	0.497	0.085	0
MGST3	0	0.704204	0.639	0.141	0
H3F3A	0	0.465549	0.826	0.305	0
RPS7	0	0.625422	0.656	0.17	0
CALM2	0	0.458547	0.689	0.194	0
TMSB10	0	0.761375	0.993	0.779	0
CAPG	0	0.475498	0.865	0.371	0
RPL37A	0	0.760003	0.845	0.347	0
CYP27A1	0	0.444372	0.643	0.166	0
PTMA	0	0.553237	0.932	0.495	0
RPL32	0	0.566209	0.902	0.473	0
RPL15	0	0.527826	0.845	0.324	0
RPSA	0	0.49033	0.666	0.167	0
RPL14	0	0.722289	0.794	0.268	0
GNAI2	0	0.449068	0.677	0.177	0
RPL29	0	0.650167	0.863	0.343	0
MTRNR2L12	0	-1.68072	0.968	0.991	0
ATP5ME	0	0.650667	0.605	0.128	0
RPL9	0	0.652648	0.821	0.293	0
RPL34	0	0.756032	0.9	0.449	0
ANXA5	0	0.406	0.824	0.332	0
RPL37	0	0.873634	0.86	0.391	0
BTF3	0	0.696764	0.47	0.066	0
RPS23	0	0.914815	0.816	0.3	0
COX7C	0	0.740742	0.582	0.122	0
CD74	0	0.985291	0.987	0.927	0
RPS14	0	0.799004	0.843	0.31	0
ATP6V0E1	0	0.526768	0.623	0.136	0
RACK1	0	0.619673	0.693	0.167	0
HLA-C	0	0.902085	0.689	0.179	0
HLA-B	0	0.478387	0.904	0.448	0
CLIC1	0	0.649639	0.566	0.11	0
HLA-DRB1	0	1.14794	0.943	0.57	0
HLA-DQA1	0	1.04382	0.775	0.275	0
HLA-DQB1	0	0.762584	0.876	0.428	0
HLA-DMA	0	0.580888	0.614	0.128	0
HLA-DPA1	0	0.935369	0.857	0.335	0
HLA-DPB1	0	0.894495	0.804	0.278	0
RPS18	0	0.594472	0.924	0.474	0
EEF1A1	0	0.53571	0.991	0.8	0
RPS12	0	0.901014	0.786	0.352	0
ACTB	0	0.701033	0.987	0.814	0
RAC1	0	0.360533	0.685	0.188	0
PPIA	0	0.522301	0.898	0.401	0
BRI3	0	0.421611	0.807	0.296	0
ATP5MF	0	0.596862	0.497	0.075	0
ATP6V1F	0	0.582827	0.698	0.176	0
SLC25A6	0	0.459723	0.621	0.136	0
TMSB4X	0	0.637405	0.997	0.905	0
VSIG4	0	0.798775	0.733	0.225	0
RPS4X	0	0.677123	0.683	0.171	0
RPL36A	0	0.749079	0.521	0.099	0
RPL39	0	0.827482	0.964	0.681	0
RPL10	0	0.808019	0.888	0.393	0
RPS20	0	0.638384	0.751	0.217	0
FABP5	0	0.537356	0.704	0.227	0
FABP4	0	1.87131	0.735	0.391	0
UQCRB	0	0.629688	0.662	0.169	0
COX6C	0	0.596871	0.552	0.11	0
LY6E	0	0.614736	0.664	0.174	0
GRINA	0	0.412973	0.723	0.21	0
RPL8	0	0.615651	0.878	0.362	0
TXN	0	0.831204	0.775	0.265	0
RPL35	0	0.563163	0.861	0.33	0
RPL12	0	0.759927	0.837	0.352	0
RPL7A	0	0.628671	0.709	0.203	0
RPLP2	0	0.583136	0.934	0.486	0
CD81	0	0.647175	0.859	0.344	0
RPL27A	0	0.442267	0.866	0.359	0
RPS13	0	0.6846	0.769	0.277	0
SPI1	0	0.672027	0.783	0.25	0
SERPING1	0	0.784597	0.743	0.309	0
FAU	0	0.899387	0.821	0.273	0
CFL1	0	0.627322	0.896	0.413	0
GSTP1	0	0.539787	0.734	0.206	0
RPS3	0	0.520367	0.734	0.234	0
CTSC	0	0.482998	0.835	0.374	0
ATP5MG	0	0.567245	0.657	0.152	0
RPS25	0	0.730986	0.66	0.194	0
APLP2	0	0.342796	0.776	0.275	0
VIM	0	0.616055	0.984	0.761	0
RPS24	0	0.745375	0.858	0.397	0
ATP5MD	0	0.735258	0.596	0.127	0
GSTO1	0	0.796634	0.681	0.142	0
GAPDH	0	0.431463	0.782	0.269	0
PTMS	0	0.51343	0.616	0.137	0
TUBA1B	0	0.590984	0.619	0.152	0
TMBIM6	0	0.49035	0.841	0.342	0
PFDN5	0	0.562863	0.802	0.27	0
ATP5MC2	0	0.567836	0.673	0.159	0
BLOC1S1	0	0.492001	0.579	0.113	0
CD63	0	0.706256	0.873	0.356	0
RPS26	0	0.985936	0.804	0.26	0
MYL6	0	0.638253	0.849	0.36	0
NACA	0	0.748082	0.663	0.166	0
HSP90B1	0	0.505723	0.646	0.165	0
ARPC3	0	0.627275	0.671	0.159	0
ALDH2	0	0.453496	0.707	0.227	0
RPL6	0	0.567873	0.805	0.284	0
RPLP0	0	0.516508	0.729	0.213	0
COX6A1	0	0.564468	0.547	0.097	0
DYNLL1	0	0.583547	0.563	0.117	0
HMGB1	0	0.292915	0.781	0.278	0
ALOX5AP	0	0.694212	0.702	0.231	0
TPT1	0	0.815506	0.988	0.752	0
LCP1	0	0.50538	0.742	0.231	0
ITM2B	0	0.645017	0.855	0.359	0
LGALS3	0	0.747877	0.8	0.283	0
NPC2	0	0.571394	0.876	0.373	0
NDUFB1	0	0.624525	0.634	0.155	0
SERPINA1	0	0.583661	0.758	0.255	0
SRP14	0	0.664915	0.687	0.156	0
SERF2	0	0.77864	0.934	0.472	0
RPS27L	0	0.565723	0.658	0.169	0
RPLP1	0	0.658664	0.986	0.729	0
PKM	0	0.51956	0.749	0.238	0
RPS2	0	0.785597	0.903	0.391	0
ELOB	0	0.617557	0.757	0.229	0
RPS15A	0	0.78956	0.769	0.316	0
ARL6IP1	0	0.376009	0.71	0.216	0
COX4I1	0	0.613999	0.707	0.175	0
CYBA	0	0.800129	0.901	0.417	0
RPL13	0	0.605526	0.973	0.637	0
PFN1	0	0.658529	0.86	0.343	0
CD68	0	0.531555	0.882	0.387	0
RPL26	0	0.837736	0.738	0.285	0
UBB	0	0.596615	0.856	0.411	0
RPL23	0	0.442593	0.787	0.28	0
RPL19	0	0.723297	0.772	0.253	0
EIF1	0	0.672948	0.861	0.377	0
RPL27	0	0.646373	0.544	0.111	0
RPL38	0	0.561171	0.791	0.307	0
TIMP2	0	0.380613	0.72	0.218	0
LGALS3BP	0	0.665991	0.632	0.166	0
ACTG1	0	0.743481	0.821	0.313	0
MYL12A	0	0.705042	0.675	0.155	0
MYL12B	0	0.49593	0.616	0.138	0
CST3	0	1.05744	0.933	0.452	0
CTSZ	0	0.411105	0.833	0.357	0
ATP5F1E	0	0.621309	0.781	0.317	0
RPS21	0	0.891579	0.711	0.221	0
PPDPF	0	0.71685	0.671	0.162	0
BSG	0	0.589231	0.704	0.189	0
GPX4	0	0.305305	0.855	0.376	0
ATP5F1D	0	0.497716	0.583	0.114	0
RPS15	0	0.77229	0.9	0.382	0
OAZ1	0	0.557904	0.892	0.395	0
AES	0	0.500909	0.615	0.137	0
RPL36	0	0.738405	0.858	0.355	0
RPS28	0	0.745095	0.957	0.557	0
RPL18A	0	0.61891	0.923	0.456	0
UBA52	0	0.621113	0.902	0.389	0
COX6B1	0	0.642337	0.624	0.134	0
TYROBP	0	0.843582	0.923	0.44	0
RPS16	0	0.596876	0.866	0.334	0
RPS19	0	0.881528	0.904	0.445	0
APOC1	0	0.901148	0.992	0.929	0
EMP3	0	0.414692	0.71	0.211	0
RPL18	0	0.624424	0.845	0.31	0
RPL13A	0	0.450829	0.849	0.337	0
RPS11	0	0.54382	0.873	0.371	0
RPS9	0	0.488377	0.832	0.328	0
RPL28	0	0.686783	0.987	0.754	0
CHCHD10	0	0.617134	0.508	0.082	0
LGALS1	0	0.694676	0.801	0.296	0
RPL3	0	0.637566	0.713	0.19	0
TSPO	0	0.834167	0.835	0.298	0
CSTB	0	0.464025	0.943	0.566	0
MT-ND1	0	-0.807478	0.988	0.999	0
MT-ND2	0	-0.916734	0.991	1	0
MT-CO1	0	-0.622692	0.993	1	0
MT-CO2	0	-0.660508	0.995	1	0
MT-ATP6	0	-0.836866	0.994	1	0
MT-CO3	0	-0.728837	0.994	1	0
MT-ND3	0	-0.886244	0.994	1	0
MT-ND4L	0	-1.26301	0.971	0.979	0
MT-ND4	0	-0.685005	0.994	1	0
MT-ND5	0	-1.05694	0.985	0.998	0
MT-ND6	0	-1.55196	0.567	0.67	0
MT-CYB	0	-0.635859	0.992	1	0
LAMP1	5.92878775009496e-323	0.36431	0.696	0.198	2.48273915822976e-318
CALM1	4.34777768340297e-322	0.378832	0.68	0.194	1.82067538270183e-317
RPL24	2.95648882471402e-319	0.594425	0.618	0.164	1.23805926023724e-314
RPL30	6.78510232746701e-319	0.765648	0.691	0.231	2.84132945065008e-314
VAMP8	1.96173705337725e-317	0.415185	0.624	0.153	8.21497008472259e-313
FBP1	5.10303607357465e-317	0.534568	0.651	0.188	2.13694738617012e-312
PYCARD	4.36377572664157e-316	0.53576	0.518	0.09	1.82737472328842e-311
RPS6	4.6664020017898e-316	0.370285	0.766	0.276	1.9541025022695e-311
CXCL16	2.64153828756159e-314	0.426347	0.804	0.345	0
UBL5	3.11262183451811e-314	0.546174	0.504	0.087	0
C9orf16	1.37071698316898e-313	0.512803	0.537	0.101	0
GAA	5.08096069364686e-313	0.529861	0.53	0.099	0
FLNA	1.35834899163185e-312	0.451029	0.593	0.134	5.68822e-308
GPNMB	1.95241176742239e-312	0.39228	0.774	0.294	8.17592e-308
RPL31	2.73097521625287e-312	0.386034	0.641	0.162	1.14362e-307
CDC42	2.54813818162256e-311	0.298611	0.78	0.29	1.06706e-306
PGD	2.70405920394697e-310	0.455024	0.596	0.135	1.13235e-305
ARPC1B	7.19946265492592e-310	0.436274	0.594	0.135	3.01485e-305
COX8A	0	0.370036	0.615	0.14	9.00783e-305
LAPTM5	0	0.507817	0.944	0.635	2.47572e-304
EEF2	0	0.319801	0.722	0.227	4.94225e-304
VASP	2.39955e-307	0.406078	0.598	0.129	1.00484e-302
FCGRT	9.97868e-307	0.390037	0.644	0.173	4.17867e-302
ARHGDIB	3.17129e-306	0.476421	0.542	0.104	1.32801e-301
UBC	3.41415e-305	0.335439	0.881	0.447	1.42971e-300
FKBP1A	4.99251e-305	0.438183	0.579	0.126	2.09066e-300
NUPR1	5.8168e-305	0.461935	0.805	0.36	2.43584e-300
COX5B	1.67399e-304	0.51828	0.513	0.091	7.01e-300
RPL7	4.33537e-303	0.414963	0.647	0.177	1.81548e-298
NOP10	7.01921e-303	0.542524	0.525	0.102	2.93936e-298
GNB2	7.14792e-303	0.52863	0.487	0.078	2.99326e-298
RPL23A	7.26893e-303	0.606812	0.567	0.129	3.04394e-298
NDUFA1	2.49778e-302	0.523522	0.499	0.087	1.04597e-297
PET100	4.09421e-302	0.49826	0.512	0.087	1.71449e-297
PRR13	1.03499e-301	0.437982	0.539	0.099	4.33412e-297
C4orf48	3.72731e-301	0.432365	0.564	0.112	1.56085e-296
NPM1	1.42975e-300	0.382391	0.673	0.197	5.98724e-296
SEC61B	2.77427e-300	0.500022	0.485	0.076	1.16175e-295
TKT	7.75679e-300	0.403344	0.622	0.158	3.24823e-295
TRMT112	3.60692e-299	0.533564	0.468	0.066	1.51043e-294
ANXA2	3.78366e-299	0.316594	0.7	0.222	1.58445e-294
RPL35A	4.35038e-299	0.564006	0.641	0.184	1.82177e-294
UQCRH	2.03396e-298	0.558974	0.502	0.09	8.5174e-294
MCEMP1	2.32893e-297	0.586229	0.478	0.082	9.75264e-293
AIF1	9.54913e-297	0.643445	0.484	0.085	3.9988e-292
TMA7	9.77855e-297	0.523141	0.521	0.1	4.09486e-292
SAP18	8.1391e-296	0.494452	0.563	0.125	3.40833e-291
UQCRQ	2.34151e-295	0.546426	0.479	0.078	9.80529e-291
GCHFR	2.46232e-295	0.503158	0.636	0.181	1.03112e-290
HLA-A	1.33352e-294	0.414824	0.946	0.616	5.58426e-290
CD151	6.88811e-294	0.568493	0.428	0.053	2.88446e-289
SLC15A3	9.28679e-294	0.482622	0.538	0.103	3.88894e-289
PPT1	1.45413e-293	0.525509	0.494	0.084	6.08932e-289
SUMO2	7.50391e-293	0.436932	0.57	0.125	3.14234e-288
CAPNS1	6.66724e-292	0.455214	0.512	0.089	2.79197e-287
ACP5	1.1559e-291	0.297371	0.876	0.446	4.84044e-287
CFD	1.19972e-291	0.41093	0.695	0.218	5.02396e-287
CD9	2.66534e-290	0.517435	0.543	0.118	1.11614e-285
SRGN	7.41567e-290	0.322268	0.744	0.269	3.10538e-285
LRPAP1	5.29899e-289	0.517655	0.457	0.068	2.219e-284
RPS5	3.41044e-288	0.485397	0.594	0.147	1.42815e-283
COTL1	2.2104e-287	0.319387	0.659	0.182	9.25629e-283
CRIP1	6.44757e-287	0.787906	0.439	0.074	2.69998e-282
RPL21	2.89997e-286	0.530384	0.715	0.256	1.21439e-281
B2M	4.40885e-286	0.508269	0.998	0.963	1.84625e-281
ATP5MPL	3.46093e-285	0.550448	0.497	0.094	1.4493e-280
ENO1	9.11111e-285	0.456965	0.527	0.101	3.81537e-280
RPL41	2.37507e-284	0.588097	0.944	0.607	9.94585e-280
NCF2	4.86392e-283	0.460244	0.501	0.086	2.03682e-278
ATP6V1E1	8.23476e-283	0.413267	0.515	0.089	3.44839e-278
RPL4	1.04341e-282	0.331528	0.626	0.161	4.36939e-278
SH3BGRL	3.01054e-282	0.304393	0.671	0.196	1.26069e-277
RPS3A	2.86042e-281	0.571373	0.711	0.257	1.19783e-276
NUCB1	3.25454e-280	0.375187	0.611	0.151	1.36287e-275
GLIPR2	5.11232e-280	0.423365	0.531	0.103	2.14084e-275
RPS29	1.51502e-279	0.587198	0.804	0.374	6.34431e-275
NDUFA13	2.43538e-279	0.390379	0.54	0.106	1.01984e-274
POMP	1.25274e-278	0.518451	0.48	0.084	5.24597e-274
ZYX	5.43604e-278	0.432925	0.521	0.095	2.2764e-273
TRIR	6.15875e-278	0.378446	0.534	0.099	2.57904e-273
RNH1	2.26491e-275	0.390421	0.535	0.106	9.48452e-271
VAT1	4.01783e-274	0.4318	0.638	0.183	1.6825e-269
SSR4	9.79402e-274	0.408337	0.542	0.108	4.10135e-269
SYNGR2	4.339e-273	0.350834	0.577	0.128	1.817e-268
EFHD2	4.89126e-273	0.289515	0.637	0.169	2.04826e-268
DYNLRB1	5.39997e-272	0.481475	0.449	0.066	2.26129e-267
MALAT1	5.14851e-271	-0.408372	0.959	0.993	2.15599e-266
NOP53	8.23729e-270	0.476985	0.48	0.08	3.44945e-265
RPL36AL	1.03007e-269	0.496278	0.48	0.087	4.31353e-265
RPS27A	4.46295e-269	0.609994	0.679	0.238	1.86891e-264
PCBP1	3.70041e-268	0.290668	0.685	0.209	1.54958e-263
LRP1	4.6589e-268	0.293936	0.688	0.221	1.95096e-263
POLR2L	7.37659e-267	0.54941	0.423	0.061	3.08902e-262
CTSB	2.74636e-266	0.31799	0.919	0.556	1.15007e-261
CAP1	1.98753e-265	0.348232	0.593	0.147	8.32296e-261
HMGN2	2.01008e-265	0.405003	0.538	0.114	8.41742e-261
EVI2B	2.15246e-265	0.356521	0.579	0.137	9.01365e-261
MSN	8.00204e-265	0.392229	0.628	0.172	3.35094e-260
TREM1	3.59021e-264	0.363676	0.578	0.144	1.50343e-259
CD37	5.27173e-264	0.317531	0.609	0.15	2.20759e-259
H3F3B	1.06221e-263	0.39512	0.804	0.369	4.4481e-259
PEBP1	2.20853e-263	0.308256	0.614	0.164	9.24844e-259
SQSTM1	6.94387e-263	0.389547	0.678	0.222	2.90781e-258
UQCR11	1.05812e-262	0.599812	0.459	0.085	4.43099e-258
gene:CNAG-10502	1.28089e-262	-0.975583	0.772	0.816	5.36385e-258
NDUFA3	1.36723e-262	0.334944	0.615	0.155	5.72539e-258
VMO1	3.2201e-262	0.783797	0.326	0.033	1.34845e-257
RHOG	4.67795e-262	0.437138	0.492	0.086	1.95894e-257
CEBPB	1.53978e-261	0.266428	0.897	0.508	6.44799e-257
HLA-E	1.69697e-261	0.296148	0.63	0.174	7.10623e-257
PSMA7	3.20224e-261	0.472141	0.49	0.095	1.34097e-256
PLD3	3.38163e-261	0.416722	0.798	0.352	1.41609e-256
NAP1L1	5.66085e-261	0.339229	0.592	0.147	2.37054e-256
COX7B	8.58754e-261	0.529	0.471	0.09	3.59612e-256
COX17	5.4053e-260	0.472132	0.47	0.081	2.26352e-255
PPIB	7.78365e-260	0.470075	0.425	0.06	3.25948e-255
H2AFZ	1.13163e-258	0.507022	0.515	0.11	4.73883e-254
POR	2.74123e-257	0.374202	0.532	0.111	1.14792e-252
ARF1	5.36883e-257	0.330117	0.555	0.121	2.24825e-252
EEF1D	1.11556e-256	0.349931	0.574	0.132	4.67153e-252
LAMP2	1.15329e-255	0.254813	0.649	0.183	4.82951e-251
RHOA	3.18081e-255	0.252816	0.681	0.212	1.332e-250
ATP6AP1	3.07551e-254	0.268429	0.631	0.167	1.2879e-249
AP2S1	4.64573e-254	0.432725	0.498	0.096	1.94545e-249
TUBB4B	1.16036e-253	0.609309	0.441	0.076	4.85914e-249
ATP5MC3	1.83219e-253	0.411865	0.474	0.083	7.67246e-249
NDUFA4	6.59066e-252	0.463822	0.463	0.084	2.75991e-247
RBX1	6.80948e-252	0.378473	0.477	0.079	2.85154e-247
PHLDA3	4.41307e-251	0.470033	0.444	0.072	1.84802e-246
TPP1	1.19458e-250	0.326326	0.542	0.114	5.00244e-246
ARL6IP5	2.02088e-250	0.401815	0.48	0.087	8.46264e-246
LGALS9	2.54163e-250	0.296532	0.624	0.167	1.06433e-245
SLC7A7	1.76183e-249	0.478617	0.434	0.066	7.37782e-245
GMFG	6.80842e-249	0.509553	0.408	0.058	2.85109e-244
YWHAB	8.70754e-249	0.324663	0.552	0.124	3.64637e-244
SUN2	1.50849e-248	0.385674	0.493	0.089	6.31693e-244
SEM1	4.42304e-248	0.458025	0.413	0.056	1.85219e-243
TMEM258	1.01048e-247	0.487822	0.394	0.051	4.2315e-243
NSA2	7.38711e-247	0.465132	0.463	0.082	3.09342e-242
UQCR10	1.08219e-246	0.454397	0.48	0.094	4.53178e-242
ATP5F1B	2.47661e-245	0.334732	0.525	0.105	1.03711e-240
ATP5PF	1.36387e-244	0.494178	0.387	0.05	5.71133e-240
TUBB	1.61234e-244	0.358296	0.578	0.143	6.75185e-240
EDF1	2.11894e-244	0.431141	0.432	0.065	8.87326e-240
PLIN2	9.74247e-244	0.291327	0.748	0.296	4.07976e-239
ATP6V1G1	5.21709e-243	0.362362	0.519	0.109	2.18471e-238
LAMTOR4	7.25799e-243	0.431245	0.419	0.059	3.03936e-238
ADA2	1.01042e-242	0.322948	0.575	0.138	4.23121e-238
MT-ATP8	1.11536e-241	-1.28491	0.831	0.779	4.67068e-237
MAP1LC3B	3.38662e-241	0.392618	0.521	0.115	1.41818e-236
AHNAK	3.56978e-241	0.266095	0.739	0.279	1.49488e-236
TPM3	9.64535e-241	0.291693	0.561	0.133	4.03909e-236
MSR1	1.31318e-240	0.272657	0.788	0.357	5.49906e-236
RNF130	7.67782e-240	0.303843	0.588	0.148	3.21516e-235
REEP5	1.28625e-238	0.409009	0.423	0.062	5.38632e-234
CIB1	1.32253e-238	0.330345	0.493	0.093	5.53823e-234
GLRX	1.32695e-238	0.404092	0.472	0.091	5.55674e-234
SEC11A	1.52671e-235	0.412824	0.459	0.083	6.39326e-231
MRC1	2.35045e-235	0.327768	0.793	0.361	9.84275e-231
PNPLA6	5.03504e-235	0.325647	0.566	0.144	2.10847e-230
ACTR2	1.12684e-234	0.266719	0.68	0.228	4.71874e-230
CHCHD2	1.03252e-233	0.426213	0.442	0.078	4.32378e-229
SEC62	8.43761e-233	0.372499	0.447	0.074	3.53333e-228
HCST	1.12091e-232	0.500071	0.424	0.071	4.69391e-228
ECH1	2.7438e-232	0.478846	0.374	0.049	1.14899e-227
COMT	1.14668e-231	0.313007	0.533	0.122	4.80185e-227
PDLIM1	8.18975e-231	0.495967	0.403	0.063	3.42954e-226
SECTM1	3.62425e-230	0.591506	0.309	0.029	1.51769e-225
CANX	4.39686e-230	0.297574	0.574	0.146	1.84123e-225
TPI1	1.06602e-229	0.31201	0.515	0.108	4.46407e-225
CTSA	1.30039e-229	0.293688	0.592	0.159	5.44549e-225
OST4	1.6962e-229	0.463806	0.416	0.069	7.10303e-225
NDUFB2	2.99752e-229	0.503007	0.392	0.058	1.25524e-224
RAC2	5.37343e-228	0.497421	0.358	0.042	2.25018e-223
BCAP31	5.73401e-227	0.272536	0.554	0.131	2.40117e-222
LST1	1.29019e-226	0.416477	0.455	0.086	5.40282e-222
SCD	2.07389e-226	0.493301	0.643	0.229	8.68463e-222
CTSD	4.66339e-226	0.606585	0.985	0.876	1.95284e-221
MS4A4A	7.11108e-226	0.325704	0.497	0.103	2.97783e-221
PSME1	1.26599e-224	0.402393	0.412	0.063	5.30145e-220
HSPA5	1.47936e-222	0.374201	0.496	0.107	6.19496e-218
MDH1	6.50492e-222	0.353526	0.438	0.072	2.724e-217
TGFB1	2.10277e-221	0.257113	0.523	0.107	8.80556e-217
FKBP8	1.81643e-220	0.375056	0.438	0.071	7.60648e-216
RTN3	3.1795e-220	0.276681	0.542	0.128	1.33145e-215
RPL10A	1.48076e-219	0.525852	0.443	0.089	6.20082e-215
ITGB2	1.69515e-219	0.31243	0.53	0.122	7.0986e-215
FOLR3	3.07866e-219	0.93249	0.204	0.007	1.28922e-214
JPT1	4.29899e-219	0.344666	0.467	0.09	1.80025e-214
COX7A2	1.20208e-218	0.46319	0.381	0.055	5.03384e-214
DBI	1.52649e-218	0.373071	0.478	0.098	6.39232e-214
TOMM7	5.36633e-218	0.519988	0.362	0.051	2.2472e-213
ATP5PD	5.46501e-218	0.408042	0.404	0.059	2.28853e-213
HSP90AB1	9.99228e-218	0.295988	0.814	0.381	4.18437e-213
SERP1	5.26895e-217	0.30206	0.504	0.109	2.20643e-212
FXYD5	9.87036e-217	0.346245	0.47	0.088	4.13331e-212
ARL6IP4	2.49596e-216	0.348013	0.441	0.074	1.04521e-211
MYH9	4.45521e-216	0.358058	0.451	0.083	1.86566e-211
NCL	1.33237e-215	0.277398	0.517	0.114	5.57944e-211
AKR1C3	3.70745e-215	0.512308	0.437	0.092	1.55253e-210
GSN	5.93838e-215	0.399456	0.662	0.237	2.48676e-210
SNRPB2	1.51706e-214	0.410367	0.347	0.038	6.35284e-210
COPE	3.33217e-214	0.346524	0.444	0.075	1.39538e-209
NDUFA11	3.6401e-214	0.368429	0.409	0.063	1.52433e-209
TCIRG1	4.74241e-214	0.30007	0.481	0.093	1.98593e-209
RNASET2	6.29359e-214	0.389291	0.402	0.061	2.63551e-209
TBCA	2.76195e-213	0.378096	0.443	0.082	1.15659e-208
LPL	3.97166e-212	0.497032	0.523	0.14	1.66317e-207
CTSL	6.78289e-211	0.37133	0.73	0.298	2.8404e-206
ENG	8.55002e-211	0.294948	0.509	0.112	3.5804e-206
HNRNPA1	4.25511e-210	0.276502	0.49	0.101	1.78187e-205
YWHAH	7.95332e-209	0.338172	0.425	0.073	3.33053e-204
ARPC4	1.82896e-208	0.277369	0.528	0.123	7.65897e-204
RABAC1	2.03229e-208	0.402852	0.385	0.055	8.51043e-204
CORO1B	4.02836e-208	0.378531	0.382	0.054	1.68692e-203
SCP2	1.31478e-207	0.268069	0.529	0.125	5.50579e-203
CCL18	1.66478e-205	1.31228	0.583	0.243	6.97144e-201
ST13	2.67306e-205	0.286722	0.488	0.103	1.11937e-200
SELENOW	5.74343e-205	0.39535	0.391	0.06	2.40512e-200
NDUFB11	6.09557e-205	0.392997	0.368	0.049	2.55258e-200
PFDN2	3.42693e-204	0.375974	0.367	0.049	1.43506e-199
LIPA	3.67002e-203	0.466486	0.434	0.089	1.53686e-198
EEF1B2	1.15037e-202	0.362622	0.452	0.088	4.81728e-198
HSPB1	1.91797e-202	0.292623	0.736	0.306	8.0317e-198
TAF10	1.59659e-201	0.375799	0.397	0.062	6.68586e-197
SELPLG	1.44205e-200	0.444156	0.341	0.043	6.03871e-196
GYPC	1.52806e-200	0.36424	0.401	0.066	6.3989e-196
CSNK2B	2.25381e-200	0.327736	0.392	0.057	9.43806e-196
WDR83OS	4.64861e-200	0.309848	0.435	0.076	1.94665e-195
AP2M1	5.21254e-200	0.298335	0.439	0.077	2.1828e-195
UQCRC1	8.57516e-200	0.306538	0.46	0.087	3.59094e-195
TIMP1	3.2287e-199	0.439585	0.452	0.091	1.35205e-194
RPS10	5.97632e-199	0.49507	0.448	0.101	2.50264e-194
DOK2	6.40226e-199	0.329114	0.413	0.069	2.68101e-194
PSAP	8.20528e-199	0.511886	0.963	0.784	3.43604e-194
PSMB3	1.37881e-198	0.351006	0.4	0.063	5.77389e-194
TMEM50A	1.88666e-198	0.279026	0.449	0.08	7.90058e-194
C19orf53	5.75838e-198	0.412311	0.347	0.044	2.41138e-193
MNDA	6.00758e-198	0.357178	0.424	0.079	2.51573e-193
ATP5F1C	1.00601e-197	0.35852	0.362	0.047	4.21275e-193
SYF2	1.90086e-197	0.329824	0.428	0.075	7.96004e-193
HIGD2A	3.59946e-197	0.319241	0.417	0.068	1.50731e-192
MINOS1	1.07655e-196	0.393802	0.354	0.048	4.50816e-192
ENY2	3.46494e-196	0.27764	0.442	0.082	1.45098e-191
SLC16A3	4.15599e-196	0.282244	0.492	0.106	1.74036e-191
TLN1	6.48331e-196	0.323551	0.384	0.056	2.71495e-191
TALDO1	4.05492e-195	0.280742	0.447	0.085	1.69804e-190
PSME2	1.12735e-194	0.400023	0.34	0.043	4.7209e-190
AGPAT2	1.5761e-194	0.265125	0.472	0.095	6.60008e-190
BRK1	5.07927e-194	0.355965	0.385	0.057	2.12699e-189
EIF2S2	3.85135e-193	0.347948	0.405	0.069	1.61279e-188
HLA-DRA	4.11111e-193	0.611779	0.987	0.927	1.72157e-188
SMIM25	6.68232e-193	0.387327	0.354	0.048	2.79829e-188
CCNI	6.53338e-192	0.2689	0.511	0.122	2.73592e-187
HNMT	8.04368e-192	0.282025	0.431	0.075	3.36837e-187
RGCC	8.20492e-192	0.294424	0.522	0.139	3.43589e-187
GUK1	1.07188e-191	0.276848	0.43	0.076	4.4886e-187
CTDNEP1	1.32172e-191	0.308477	0.448	0.087	5.53486e-187
NEDD8	1.10165e-190	0.330202	0.368	0.054	4.61328e-186
MARCO	6.92874e-190	0.335966	0.877	0.531	2.90148e-185
LAMTOR5	3.45581e-189	0.33224	0.358	0.048	1.44716e-184
GNB1	8.67538e-189	0.272348	0.436	0.079	3.6329e-184
MYADM	1.00405e-188	0.260273	0.505	0.122	4.20458e-184
GM2A	1.35331e-188	0.311523	0.449	0.091	5.66711e-184
MMP24OS	2.06807e-188	0.308234	0.394	0.062	8.66026e-184
MYDGF	3.10295e-188	0.367684	0.328	0.039	1.29939e-183
SIRPA	2.17983e-187	0.27624	0.443	0.083	9.12824e-183
CD99	1.38261e-186	0.270459	0.431	0.077	5.7898e-182
NDUFB7	1.40601e-186	0.328834	0.371	0.055	5.88782e-182
COX5A	4.90644e-186	0.376405	0.338	0.043	2.05462e-181
HSD17B4	1.65674e-185	0.294365	0.45	0.091	6.93775e-181
ZNHIT1	1.89895e-185	0.299693	0.384	0.058	7.95203e-181
GNS	3.46574e-185	0.282503	0.478	0.107	1.45131e-180
BAX	4.36114e-185	0.354314	0.338	0.044	1.82627e-180
ZFAS1	7.09374e-185	0.350627	0.522	0.149	2.97057e-180
SOD1	1.44843e-184	0.337431	0.38	0.063	6.06544e-180
UCP2	1.69382e-184	0.35132	0.377	0.06	7.09306e-180
NDUFB8	1.76904e-184	0.367239	0.348	0.046	7.40801e-180
SNRPG	4.21908e-184	0.390214	0.302	0.032	1.76678e-179
KCNAB2	1.00267e-183	0.257655	0.47	0.101	4.19878e-179
BST2	1.36618e-183	0.300232	0.42	0.077	5.72103e-179
WBP2	1.38668e-183	0.303541	0.388	0.059	5.80686e-179
SPINT2	2.02929e-183	0.371259	0.378	0.062	8.49787e-179
ADAMTSL4	2.57693e-183	0.25474	0.473	0.105	1.07912e-178
GRN	5.96425e-183	0.453572	0.962	0.792	2.49759e-178
BANF1	7.9456e-183	0.365933	0.311	0.032	3.3273e-178
C19orf70	2.59078e-182	0.308173	0.382	0.06	1.08491e-177
ATP1B1	4.52879e-182	0.250671	0.471	0.105	1.89647e-177
SNRPB	4.58051e-182	0.339935	0.342	0.046	1.91813e-177
PRKCSH	6.04063e-181	0.318915	0.376	0.057	2.52957e-176
NDUFB4	4.30421e-180	0.344561	0.329	0.041	1.80243e-175
ELOC	5.62551e-180	0.405762	0.316	0.04	2.35574e-175
ANP32B	8.55755e-180	0.283164	0.428	0.083	3.58356e-175
RPS4Y1	3.03961e-179	0.382101	0.334	0.044	1.27287e-174
VPS29	8.12862e-179	0.26348	0.38	0.058	3.40394e-174
PCOLCE2	1.64041e-178	0.418591	0.321	0.045	6.8694e-174
C6orf48	1.9345e-178	0.337877	0.388	0.064	8.10091e-174
EIF3E	9.17276e-178	0.307296	0.404	0.072	3.84119e-173
EID1	1.86326e-177	0.319125	0.353	0.049	7.80259e-173
STMN1	1.88993e-177	0.45464	0.318	0.043	7.91428e-173
PHPT1	5.82613e-177	0.309807	0.389	0.062	2.43975e-172
ALDH1A1	8.58129e-177	0.256824	0.452	0.097	3.5935e-172
MIF	9.65653e-177	0.421981	0.361	0.059	4.04377e-172
MTPN	9.94986e-177	0.27717	0.448	0.096	4.1666e-172
SPCS1	1.55668e-176	0.349979	0.317	0.038	6.51876e-172
RSL24D1	1.58046e-176	0.355335	0.331	0.043	6.61834e-172
KRTCAP2	3.04471e-176	0.406705	0.278	0.027	1.275e-171
CTSH	1.55621e-175	0.320646	0.36	0.058	6.51679e-171
S100A13	4.02567e-175	0.415084	0.28	0.031	1.68579e-170
AKR1C2	7.62045e-175	0.682307	0.274	0.04	3.19114e-170
ERH	1.01899e-174	0.313131	0.352	0.05	4.26711e-170
BLVRB	2.48643e-174	0.355952	0.379	0.066	1.04122e-169
PRDX5	5.182e-174	0.355855	0.33	0.044	2.17001e-169
C1QA	1.42674e-173	0.487808	0.962	0.836	5.97463e-169
CUTA	1.48818e-173	0.312828	0.355	0.052	6.23189e-169
NDUFB9	3.1242e-173	0.316436	0.346	0.048	1.30829e-168
SLC3A2	3.50763e-173	0.277979	0.398	0.072	1.46886e-168
RHEB	1.40639e-172	0.273727	0.397	0.07	5.88941e-168
PLA2G16	1.81232e-172	0.283458	0.401	0.072	7.58927e-168
CSTA	2.21918e-172	0.333057	0.356	0.055	9.29304e-168
RNPEPL1	9.67176e-172	0.26351	0.405	0.071	4.05015e-167
EIF3K	1.098e-170	0.39626	0.312	0.042	4.59798e-166
OCIAD1	3.15253e-170	0.301567	0.342	0.047	1.32015e-165
CKLF	8.28254e-170	0.350938	0.328	0.044	3.4684e-165
SERPINB1	1.36738e-169	0.261294	0.386	0.064	5.72603e-165
REX1BD	1.46129e-169	0.329188	0.325	0.043	6.11929e-165
DDAH2	2.41333e-169	0.35679	0.302	0.037	1.0106e-164
CNBP	4.11809e-169	0.280459	0.391	0.07	1.72449e-164
CNPY3	4.81169e-169	0.267488	0.407	0.072	2.01494e-164
NDUFB10	7.19633e-168	0.281651	0.367	0.058	3.01354e-163
EIF4EBP1	1.51172e-167	0.273054	0.398	0.07	6.33046e-163
TRAPPC1	2.47217e-167	0.303582	0.322	0.041	1.03525e-162
NDUFV2	2.68426e-167	0.306726	0.329	0.045	1.12406e-162
TMEM160	6.31422e-167	0.313976	0.34	0.046	2.64414e-162
OPN3	8.5749e-167	0.330575	0.379	0.067	3.59082e-162
OSCAR	1.00145e-166	0.331351	0.325	0.044	4.19368e-162
IFI16	2.16828e-166	0.261067	0.402	0.072	9.07988e-162
RAB13	5.02455e-166	0.354427	0.37	0.064	2.10408e-161
LAMTOR1	1.96665e-164	0.283218	0.362	0.061	8.23552e-160
PEPD	2.70535e-164	0.284646	0.397	0.073	1.13289e-159
OSTF1	2.88367e-164	0.295656	0.333	0.047	1.20757e-159
CES1	3.29982e-163	0.290946	0.674	0.29	1.38183e-158
PRELID1	3.00753e-162	0.325744	0.308	0.038	1.25943e-157
ATP5IF1	5.93244e-161	0.26671	0.363	0.058	2.48427e-156
RAN	2.41471e-160	0.264746	0.359	0.056	1.01119e-155
SEC61G	9.2912e-160	0.348529	0.333	0.052	3.89078e-155
VKORC1	1.06178e-158	0.296801	0.321	0.043	4.44631e-154
ATRAID	1.28865e-158	0.297816	0.304	0.036	5.39635e-154
APRT	1.87372e-157	0.319995	0.298	0.036	7.84638e-153
GADD45GIP1	2.13387e-157	0.273596	0.331	0.046	8.93577e-153
NDUFC2	2.75766e-157	0.319941	0.301	0.038	1.1548e-152
LY96	3.6712e-157	0.346552	0.316	0.045	1.53735e-152
G6PD	5.19636e-157	0.306567	0.333	0.05	2.17603e-152
RGS19	5.90076e-157	0.301386	0.29	0.034	2.471e-152
NENF	1.06781e-156	0.282302	0.339	0.05	4.47154e-152
CARD16	3.02775e-156	0.357721	0.234	0.02	1.2679e-151
TRPV2	3.05701e-156	0.288362	0.315	0.044	1.28015e-151
AKR1A1	4.29399e-156	0.266163	0.334	0.048	1.79815e-151
RAB8A	9.70506e-156	0.290607	0.339	0.051	4.06409e-151
FHL1	1.04223e-155	0.29485	0.36	0.065	4.36445e-151
PGAM1	1.83649e-155	0.299092	0.314	0.042	7.69047e-151
DECR1	2.27128e-155	0.297753	0.324	0.046	9.51123e-151
MTRNR2L8	5.96061e-155	-0.923819	0.876	0.829	2.49606e-150
SELENOK	1.3195e-154	0.280812	0.341	0.052	5.52553e-150
SSR2	2.39939e-154	0.298381	0.311	0.041	1.00477e-149
ERP29	2.59945e-154	0.311342	0.323	0.046	1.08855e-149
TOMM20	2.84879e-154	0.269161	0.356	0.059	1.19296e-149
SNRPD2	9.03254e-154	0.265299	0.335	0.05	3.78247e-149
GPSM3	9.39573e-154	0.2568	0.332	0.047	3.93455e-149
DRAP1	1.04319e-153	0.278276	0.327	0.047	4.36848e-149
PTTG1IP	1.11881e-153	0.279797	0.317	0.043	4.68511e-149
IFI27L2	6.30006e-153	0.364203	0.258	0.026	2.63822e-148
UBXN1	2.17877e-152	0.255196	0.354	0.057	9.12383e-148
GTF3A	1.25591e-151	0.314345	0.295	0.036	5.25925e-147
OS9	1.29428e-151	0.253526	0.331	0.048	5.41992e-147
COMMD6	1.47314e-151	0.328358	0.309	0.044	6.16893e-147
VPS28	1.61617e-151	0.251058	0.343	0.053	6.76785e-147
TMEM14C	1.62543e-151	0.31787	0.259	0.026	6.80665e-147
MZT2B	1.63238e-151	0.311535	0.286	0.033	6.83575e-147
HBEGF	3.78875e-151	0.37054	0.367	0.077	1.58658e-146
DOCK2	6.31036e-151	0.262494	0.356	0.06	2.64253e-146
NDUFAF3	1.98574e-150	0.30869	0.299	0.038	8.31547e-146
GPD1	3.23286e-150	0.376834	0.295	0.044	1.35379e-145
AC026369.3	8.28443e-150	0.365657	0.355	0.071	3.46919e-145
POLR2K	5.44676e-149	0.300398	0.278	0.032	2.28089e-144
LPXN	1.36753e-148	0.254214	0.325	0.046	5.72668e-144
ERP44	6.40712e-148	0.278765	0.294	0.037	2.68305e-143
MRPS21	6.95898e-148	0.252521	0.347	0.056	2.91414e-143
ATP5PO	1.47707e-147	0.318292	0.263	0.028	6.18538e-143
PGLS	1.53121e-147	0.285984	0.305	0.04	6.41211e-143
MAZ	2.96762e-147	0.260911	0.344	0.055	1.24272e-142
PARK7	7.29493e-147	0.292407	0.281	0.033	3.05482e-142
HINT1	1.73334e-146	0.326968	0.323	0.054	7.25853e-142
CHMP2A	2.88369e-146	0.29347	0.277	0.031	1.20757e-141
C2	6.93435e-146	0.348195	0.286	0.042	2.90383e-141
S100A9	1.38799e-145	0.299648	0.48	0.137	5.81235e-141
TMED9	2.57342e-145	0.266739	0.325	0.051	1.07765e-140
TNFSF12	3.04792e-145	0.30244	0.269	0.031	1.27635e-140
RNF181	3.60372e-145	0.275077	0.281	0.032	1.50909e-140
UBE2S	4.47073e-145	0.435722	0.311	0.056	1.87216e-140
UQCC2	2.01014e-143	0.309016	0.264	0.028	8.41765e-139
TMCO1	3.53202e-143	0.271217	0.313	0.045	1.47907e-138
SMIM26	7.45686e-143	0.285262	0.287	0.035	3.12263e-138
TWF2	1.36823e-142	0.272211	0.291	0.038	5.72961e-138
EIF3J	2.03468e-142	0.258361	0.325	0.049	8.52042e-138
TGM2	1.82617e-141	0.347538	0.297	0.047	7.64726e-137
ANAPC11	4.19602e-141	0.283931	0.288	0.036	1.75713e-136
LAMTOR2	4.36405e-141	0.259943	0.3	0.04	1.82749e-136
SNRPF	5.89322e-141	0.288648	0.261	0.028	2.46785e-136
XRCC6	5.99388e-141	0.250565	0.335	0.054	2.51e-136
MRPL33	9.68486e-141	0.329895	0.257	0.028	4.05563e-136
AQP3	1.36137e-140	0.359278	0.265	0.035	5.70088e-136
DDT	1.3987e-139	0.342896	0.243	0.026	5.85718e-135
PARAL1	3.50866e-139	0.313462	0.298	0.045	1.46928e-134
PILRA	5.38111e-139	0.2782	0.253	0.027	2.25339e-134
POLR2J	2.55709e-138	0.292761	0.255	0.027	1.07081e-133
LYZ	4.34541e-138	0.382304	0.965	0.783	1.81968e-133
FAM96B	2.89999e-137	0.264955	0.287	0.037	1.2144e-132
CD4	3.08132e-137	0.254938	0.38	0.082	1.29033e-132
ABRACL	4.33949e-137	0.275567	0.257	0.028	1.8172e-132
SLC7A8	2.59419e-136	0.263528	0.323	0.055	1.08634e-131
UBE2M	6.73314e-136	0.267924	0.283	0.036	2.81957e-131
LYAR	9.8249e-136	0.319379	0.286	0.04	4.11427e-131
NDUFC1	1.1975e-135	0.295358	0.259	0.029	5.01467e-131
RPS19BP1	4.00575e-135	0.284519	0.264	0.031	1.67745e-130
ERGIC3	4.87001e-135	0.253133	0.323	0.052	2.03937e-130
IFITM3	6.21917e-135	0.323638	0.4	0.091	2.60434e-130
LSM7	6.38967e-135	0.278095	0.265	0.031	2.67574e-130
OASL	6.99892e-135	0.288295	0.336	0.063	2.93087e-130
MRPS15	4.37461e-134	0.278679	0.24	0.024	1.83191e-129
RGS10	4.73867e-134	0.284209	0.287	0.038	1.98437e-129
RSL1D1	4.91527e-134	0.251198	0.322	0.052	2.05832e-129
MYD88	6.96236e-133	0.254616	0.303	0.046	2.91556e-128
RBP4	8.23361e-133	0.374003	0.263	0.039	3.44791e-128
PPIC	1.87134e-132	0.26334	0.288	0.042	7.83644e-128
PLA2G15	1.99599e-132	0.255084	0.297	0.044	8.35842e-128
ZBTB8OS	3.04934e-132	0.272098	0.259	0.031	1.27694e-127
ATP5MC1	2.62385e-131	0.253396	0.273	0.036	1.09876e-126
SELENOS	3.05382e-131	0.26809	0.266	0.033	1.27882e-126
C20orf27	3.43598e-131	0.296465	0.251	0.029	1.43885e-126
TCEAL4	7.49186e-131	0.262641	0.304	0.049	3.13729e-126
HSD17B11	1.79147e-130	0.255547	0.298	0.044	7.50197e-126
NEAT1	7.82199e-130	-0.435903	0.926	0.938	3.27554e-125
TGFBI	2.22326e-128	0.286271	0.286	0.042	9.31014e-124
COLEC12	5.70402e-128	0.267758	0.305	0.052	2.38862e-123
IFI27	7.78694e-127	1.0884	0.183	0.029	3.26086e-122
HMGB2	1.71196e-126	0.269834	0.311	0.051	7.16899e-122
AGRP	2.35503e-125	0.377471	0.316	0.062	9.86192e-121
COPS9	3.1217e-123	0.260817	0.259	0.033	1.30724e-118
ISG15	4.48421e-123	0.257181	0.406	0.1	1.87781e-118
MRPL23	1.79173e-122	0.278046	0.221	0.022	7.50305e-118
NDUFB3	6.16417e-122	0.253211	0.257	0.033	2.58131e-117
SNHG7	6.57273e-122	0.278944	0.252	0.033	2.7524e-117
PHB	2.06718e-121	0.273152	0.242	0.028	8.65652e-117
TREM2	3.1343e-121	0.318463	0.268	0.043	1.31252e-116
DAD1	7.31258e-120	0.251715	0.235	0.027	3.06222e-115
UBE2L6	3.3051e-119	0.297316	0.196	0.016	1.38404e-114
PSMB6	5.72516e-119	0.264657	0.216	0.02	2.39747e-114
HLA-DRB5	1.12066e-118	0.451813	0.863	0.655	4.69289e-114
IGSF6	2.29151e-115	0.301407	0.228	0.03	9.59594e-111
UXT	2.03629e-114	0.260244	0.206	0.019	8.52718e-110
RPL22L1	2.41981e-114	0.296331	0.223	0.026	1.01332e-109
B3GNT7	2.62873e-114	0.27608	0.181	0.015	1.10081e-109
PSMB8	1.63665e-113	0.261261	0.207	0.02	6.85364e-109
IFI30	5.15015e-112	0.253629	0.327	0.068	2.15668e-107
FTH1	1.51867e-109	0.375639	1	0.999	6.35956e-105
SLC25A1	8.27508e-106	0.253324	0.221	0.027	3.46527e-101
GADD45B	1.41085e-105	0.364153	0.533	0.234	5.90809e-101
MT2A	7.00926e-105	1.22258	0.811	0.586	2.9352e-100
THBD	1.04389e-104	0.328033	0.242	0.04	4.37141e-100
TMEM256	2.72664e-103	0.251121	0.195	0.019	1.14181e-98
DDIT4	2.81488e-103	0.260891	0.313	0.068	1.17876e-98
SERTAD1	9.53202e-100	0.270978	0.254	0.043	3.99163e-95
MT1E	2.89373e-95	1.07209	0.252	0.071	1.21178e-90
MTRNR2L1	1.11716e-84	1.06691	0.131	0.022	4.67821e-80
GADD45G	8.9937e-83	0.363915	0.223	0.045	3.7662e-78
MT1X	2.15369e-82	1.02759	0.228	0.066	9.01881e-78
FTL	6.98614e-81	0.47058	1	1	2.92552e-76
H2AFY	4.12501e-71	-0.264728	0.738	0.356	1.72739e-66
MT1G	1.19331e-63	1.27187	0.232	0.089	4.99711e-59
PABPC4	1.38386e-63	-0.273994	0.713	0.332	5.79503e-59
FN1	1.1977e-60	0.412353	0.548	0.308	5.0155e-56
APOE	1.9764e-50	0.420343	0.984	0.956	8.27639e-46
CCDC88A	3.77948e-50	-0.262693	0.747	0.401	1.58269e-45
DDX17	8.76885e-49	-0.284778	0.609	0.268	3.67204e-44
ZNF207	2.1831e-42	-0.270853	0.439	0.152	9.14193e-38
DDX3X	1.76762e-34	-0.321413	0.575	0.262	7.40209e-30
HNRNPH1	6.97449e-34	-0.340053	0.604	0.286	2.92064e-29
CFLAR	4.6853e-33	-0.25203	0.37	0.125	1.96202e-28
KLF6	7.21233e-33	-0.311958	0.771	0.456	3.02024e-28
PLCG2	1.24305e-32	-0.928737	0.623	0.48	5.20541e-28
HES1	6.18387e-30	0.345157	0.329	0.173	2.58956e-25
POLR2J3.1	1.48925e-28	-0.309237	0.418	0.162	6.23639e-24
CTNNB1	8.63553e-27	-0.425001	0.694	0.366	3.61621e-22
SMG1	9.18108e-27	-0.261974	0.335	0.117	3.84467e-22
CELF1	9.01061e-26	-0.295498	0.351	0.125	3.77328e-21
gene:CNAG-10500	8.71011e-25	-0.300536	0.621	0.329	3.64744e-20
HIF1A	9.03555e-24	-0.273638	0.352	0.132	3.78373e-19
RASGEF1B	1.11087e-22	-0.40655	0.491	0.211	4.65189e-18
CLK1	1.33099e-21	-0.325739	0.354	0.131	5.57366e-17
TNFAIP3	3.67016e-18	-0.253008	0.398	0.177	1.53691e-13
NKTR	2.46508e-17	-0.295945	0.308	0.113	1.03228e-12
MUC20-OT1	2.20306e-16	-0.255161	0.241	0.079	9.22553e-12
MDM4	1.33938e-15	-0.325444	0.281	0.097	5.60878e-11
PSME4	2.6621e-14	-0.388865	0.387	0.164	1.11478e-09
TFRC	4.70048e-12	-0.340135	0.8	0.538	1.96837e-07
SLC11A1	3.1573e-11	-0.507038	0.855	0.578	1.32215e-06
FOSB	1.71455e-10	-0.256467	0.589	0.372	7.17986e-06
PSMA3-AS1	4.62099e-10	-0.327384	0.241	0.087	1.93509e-05
VMP1	1.53257e-09	-0.46283	0.546	0.286	6.41781e-05
CCL3	3.15222e-09	-0.377439	0.164	0.149	0.000132002
FTX	6.67986e-09	-0.315827	0.231	0.088	0.000279726
AC092069.1	6.80079e-09	-0.575405	0.106	0.073	0.00028479
MIR29B2CHG	6.90014e-09	-0.26667	0.204	0.078	0.00028895
CCL4	2.20163e-07	-0.270051	0.165	0.149	0.00921954
FOSL2	1.57444e-06	-0.295627	0.171	0.059	0.0659311
LRRC75A	1.60694e-06	-0.287446	0.159	0.052	0.0672921
SNHG25	3.63899e-06	-0.818098	0.445	0.278	0.152386
UVSSA	5.94124e-06	-0.258251	0.151	0.053	0.248795
SOD2	0.000444277	-0.389567	0.543	0.328	1
LENG8	0.000765436	-0.500683	0.293	0.13	1
AC007952.4	0.00819325	-0.359484	0.183	0.084	1
BEST1	0.0267135	-0.519934	0.163	0.088	1
AC020916.1	0.0419687	-0.398555	0.18	0.082	1
RGPD5	0.0993589	-0.279101	0.105	0.042	1
EREG	0.172661	-0.410032	0.149	0.099	1
HSPH1	0.304315	-0.283272	0.497	0.337	1
EGR1	0.437014	-0.289582	0.447	0.316	1
IER3	0.483003	-0.353081	0.251	0.158	1
