# Supplementary material for: Protective interaction of human phagocytic APC subsets with Cryptococcus neoformans induces genes associated with metabolism and antigen presentation
Source: Front Immunol. 2022 Nov 15;13:1054477. doi: 10.3389/fimmu.2022.1054477 (PMC9709479; doi:10.3389/fimmu.2022.1054477)
Supplement: Supplementary file 5 [file Table_5.xlsx]

## Sheet: infected_subset_cluster_1-9-12_
	p_val	avg_log2FC	pct.1	pct.2	p_val_adj
C1QA	0	-1.78344	0.732	0.975	0
C1QC	0	-1.59029	0.503	0.881	0
C1QB	0	-1.96414	0.636	0.964	0
CD52	0	-1.61142	0.506	0.879	0
CTSS	0	-1.42911	0.762	0.963	0
ATF3	0	1.95488	0.851	0.429	0
MARCO	0	-1.83749	0.421	0.906	0
HSPE1	0	1.72905	0.866	0.571	0
CXCL8	0	2.80407	0.869	0.468	0
EGR1	0	2.04648	0.87	0.481	0
CD74	0	-1.68283	0.934	0.994	0
GPX3	0	-1.59877	0.264	0.66	0
CD83	0	1.80384	0.891	0.506	0
HSPA1A	0	2.38956	0.986	0.786	0
HSPA1B	0	2.4757	0.969	0.603	0
HLA-DRB5	0	-2.04173	0.515	0.887	0
CDKN1A	0	1.5179	0.781	0.348	0
HSP90AB1	0	1.89999	0.952	0.849	0
PNRC1	0	1.5992	0.857	0.539	0
SOD2	0	2.04839	0.894	0.563	0
DNAJB6	0	1.74947	0.795	0.397	0
MSR1	0	-1.50775	0.407	0.829	0
LY6E	0	-1.35675	0.28	0.709	0
DNAJA1	0	1.58061	0.892	0.597	0
FBP1	0	-1.41242	0.294	0.688	0
SERPING1	0	-2.08601	0.244	0.806	0
NEAT1	0	1.43198	0.991	0.948	0
HSPA8	0	1.83481	0.927	0.59	0
MRC1	0	-1.44478	0.474	0.818	0
PSAP	0	-1.57894	0.823	0.981	0
SCD	0	-1.67359	0.286	0.7	0
BAG3	0	2.12468	0.73	0.204	0
LYZ	0	-1.54248	0.785	0.979	0
BTG1	0	1.45769	0.923	0.72	0
LTA4H	0	-1.62041	0.43	0.828	0
ALDH2	0	-1.39936	0.349	0.749	0
UBC	0	1.3912	0.969	0.91	0
HSPH1	0	2.10776	0.934	0.538	0
NFKBIA	0	1.84726	0.923	0.67	0
SERPINA1	0	-1.58295	0.357	0.798	0
HSP90AA1	0	2.17529	0.988	0.888	0
NUPR1	0	-1.60008	0.435	0.842	0
CES1	0	-2.00331	0.219	0.733	0
CXCL16	0	-1.53406	0.504	0.84	0
GRN	0	-1.89558	0.791	0.978	0
SCPEP1	0	-1.30458	0.219	0.609	0
H3F3B	0	1.32256	0.957	0.835	0
LGALS3BP	0	-1.70409	0.192	0.688	0
GADD45B	0	1.73654	0.922	0.568	0
ACP5	0	-1.37901	0.56	0.899	0
DNAJB1	0	2.23096	0.967	0.597	0
FOSB	0	1.89926	0.95	0.619	0
PPP1R15A	0	1.60398	0.93	0.668	0
HLA-DRA	3.95252516672997e-323	-1.31408	0.937	0.995	1.65515943881984e-318
ABL2	1.08694442085074e-322	1.91266	0.716	0.272	4.55168845675457e-318
VSIG4	2.41696716319279e-317	-1.40769	0.382	0.763	1.01212916925861e-312
JUN	9.1756844089093e-317	1.5864	0.957	0.817	3.84240960307486e-312
ZFP36	3.8944913266513e-315	1.64264	0.939	0.764	1.6308571879485e-310
VAT1	2.72470555731743e-314	-1.29663	0.27	0.675	0
IER3	1.4879424248568e-310	2.29311	0.738	0.269	6.23091e-306
B2M	0	-0.946933	0.989	1	2.81487e-304
IFI6	2.99472e-306	-1.39981	0.322	0.745	1.25407e-301
TXNIP	1.0152e-304	-1.30672	0.822	0.978	4.25124e-300
APLP2	1.8014e-304	-1.24361	0.476	0.808	7.54355e-300
ALDH1A1	7.43888e-302	-1.12456	0.142	0.498	3.1151e-297
BSG	1.49261e-298	-1.29247	0.417	0.747	6.25044e-294
ITM2B	1.42666e-297	-1.23568	0.59	0.882	5.97428e-293
CAPG	1.38853e-293	-1.21646	0.621	0.887	5.81461e-289
CD163	1.9425e-293	-1.33402	0.571	0.887	8.13443e-289
ZFP36L1	2.57118e-291	1.70909	0.793	0.428	1.07671e-286
FN1	1.88879e-287	-2.00487	0.251	0.59	7.90951e-283
FABP4	2.60432e-286	-1.45749	0.332	0.789	1.09059e-281
IER5	4.04556e-286	1.61486	0.879	0.614	1.69412e-281
CYP27A1	4.48527e-285	-1.16916	0.303	0.685	1.87825e-280
SGK1	1.16562e-284	1.88706	0.818	0.485	4.88116e-280
CLK1	1.28445e-279	1.46223	0.752	0.376	5.37877e-275
SPN	1.61508e-274	-1.17663	0.291	0.663	6.76331e-270
PHLDA3	2.59214e-274	-1.04695	0.138	0.498	1.08548e-269
HSPD1	7.03479e-274	1.69425	0.805	0.503	2.94589e-269
CTSD	5.31128e-272	-1.16839	0.888	0.993	2.22415e-267
ZFAND2A	4.27049e-271	1.6625	0.727	0.305	1.78831e-266
PEBP1	8.78169e-267	-1.125	0.308	0.657	3.67742e-262
CTSC	8.60982e-260	-1.15315	0.609	0.869	3.60545e-255
KLF4	3.34984e-256	1.3749	0.889	0.685	1.40278e-251
PPIF	1.99959e-255	1.79332	0.627	0.2	8.37347e-251
KDM6B	2.92257e-255	1.40636	0.706	0.316	1.22385e-250
EIF1	2.82536e-250	0.995512	0.957	0.877	1.18315e-245
MME	7.97965e-250	-0.958641	0.059	0.37	3.34156e-245
IER2	1.83928e-247	1.3186	0.869	0.572	7.70218e-243
LAPTM5	2.58157e-246	-1.08205	0.841	0.961	1.08106e-241
CCL3	3.33884e-246	2.94426	0.608	0.163	1.39817e-241
APOC1	1.13971e-245	-1.05558	0.855	0.997	4.77266e-241
JUNB	1.83804e-244	1.233	0.924	0.743	7.69697e-240
HLA-A	2.853e-241	-1.07708	0.87	0.968	1.19472e-236
GPD1	4.84144e-241	-0.955812	0.054	0.337	2.0274e-236
HSPA6	1.29387e-239	2.70314	0.617	0.183	5.41821e-235
EIF4A3	4.55837e-237	1.40231	0.729	0.373	1.90886e-232
GLDN	1.27654e-236	-1.10103	0.176	0.517	5.34565e-232
PECAM1	2.77236e-236	-1.05907	0.208	0.553	1.16095e-231
EIF5	6.78945e-234	1.20555	0.809	0.551	2.84315e-229
KLF6	7.16207e-234	1.55683	0.912	0.801	2.99919e-229
CD81	4.03333e-231	-1.07294	0.669	0.887	1.689e-226
ACTB	7.62889e-231	-1.02259	0.957	0.994	3.19468e-226
CD68	1.81761e-230	-1.01186	0.679	0.906	7.6114e-226
NR4A1	3.02427e-228	1.3276	0.7	0.296	1.26644e-223
DUSP5	1.26636e-227	1.54103	0.553	0.125	5.30302e-223
NR4A2	4.02977e-227	1.59715	0.728	0.369	1.68751e-222
PMAIP1	4.61289e-227	1.60324	0.615	0.185	1.93169e-222
GSN	4.90128e-227	-1.26542	0.37	0.688	2.05246e-222
C15orf48	9.4541e-227	1.89212	0.644	0.244	3.959e-222
CST3	1.0953e-226	-1.04469	0.8	0.949	4.58669e-222
LPL	1.43043e-225	-1.19664	0.213	0.558	5.99006e-221
NCEH1	4.15745e-224	-1.07335	0.239	0.564	1.74097e-219
MRPL18	8.31753e-224	1.30793	0.66	0.291	3.48305e-219
TNFAIP3	9.54555e-224	1.53699	0.766	0.426	3.9973e-219
PPIC	3.37917e-221	-0.796227	0.052	0.324	1.41506e-216
HLA-DPA1	1.89839e-220	-0.913716	0.615	0.89	7.94969e-216
MAP1LC3B	2.78299e-219	1.25169	0.799	0.559	1.16541e-214
GLUL	4.45627e-219	-0.942393	0.872	0.977	1.86611e-214
GPNMB	1.85998e-218	-1.05865	0.489	0.802	7.78883e-214
REL	9.0809e-217	1.43302	0.746	0.429	3.80272e-212
LDHB	7.00942e-215	-1.06816	0.215	0.532	2.93527e-210
NAMPT	1.11276e-214	1.21998	0.813	0.559	4.65981e-210
SCP2	1.19287e-214	-0.999475	0.252	0.561	4.99526e-210
CFD	1.72712e-214	-1.0922	0.4	0.736	7.23247e-210
TIMP2	6.21382e-214	-1.02601	0.467	0.754	2.6021e-209
SOCS3	6.87462e-214	1.5032	0.608	0.193	2.87882e-209
CTSA	1.00886e-213	-1.0465	0.31	0.626	4.22468e-209
NUCB1	4.54083e-210	-0.983869	0.315	0.647	1.90152e-205
ID2	5.41207e-210	1.48999	0.862	0.656	2.26636e-205
GCHFR	2.416e-209	-1.07589	0.326	0.672	1.01173e-204
TREM1	3.06462e-209	-0.999808	0.294	0.625	1.28334e-204
HLA-DQB1	3.59045e-207	-1.03592	0.702	0.907	1.50354e-202
AES	1.17089e-205	-0.994884	0.342	0.646	4.9032e-201
HLA-DRB1	8.32171e-205	-0.99606	0.806	0.964	3.4848e-200
DUSP1	1.85074e-204	1.48409	0.96	0.899	7.75016e-200
KLF10	2.72106e-204	1.46142	0.67	0.316	1.13947e-199
CKS2	5.14012e-204	1.44488	0.554	0.168	2.15247e-199
SLC38A2	8.79379e-204	1.02579	0.877	0.648	3.68249e-199
PHLDA2	4.79608e-203	1.65241	0.599	0.212	2.00841e-198
LRP1	8.36121e-203	-0.989051	0.412	0.722	3.50134e-198
SORT1	1.28354e-202	-0.93692	0.149	0.455	5.37495e-198
SLC11A1	7.57608e-201	-0.953603	0.631	0.886	3.17256e-196
CHORDC1	2.4379e-200	1.28101	0.657	0.296	1.02089e-195
TUBB4B	2.74812e-200	1.21074	0.781	0.476	1.1508e-195
UBE2S	1.72019e-198	1.27273	0.694	0.346	7.20346e-194
PLD3	8.60064e-198	-1.08588	0.55	0.826	3.6016e-193
DUSP2	1.13009e-196	1.8108	0.52	0.12	4.73237e-192
PNPLA6	2.67089e-196	-1.00607	0.307	0.605	1.11846e-191
SFPQ	2.76949e-196	1.10589	0.78	0.507	1.15975e-191
TCP1	5.29022e-195	1.06795	0.704	0.368	2.21533e-190
SPI1	6.47635e-195	-1.00555	0.613	0.814	2.71204e-190
RGS2	1.7155e-194	1.60038	0.646	0.289	7.18382e-190
LIPA	8.10523e-194	-1.02956	0.168	0.45	3.39414e-189
PDLIM1	3.15158e-193	-0.930745	0.146	0.449	1.31976e-188
CTSB	6.31139e-192	-0.917007	0.81	0.939	2.64296e-187
AKR1C3	3.98233e-191	-1.05157	0.18	0.48	1.66764e-186
TYROBP	4.84612e-191	-0.911053	0.799	0.94	2.02936e-186
SAMHD1	1.64443e-190	-0.933216	0.43	0.725	6.88623e-186
PARAL1	2.76218e-189	-0.756198	0.072	0.328	1.15669e-184
gene:CNAG-10502	6.98794e-189	-1.39615	0.458	0.778	2.92627e-184
GPBP1	1.60632e-188	1.15911	0.66	0.326	6.72662e-184
STOM	2.10507e-187	-1.04596	0.26	0.542	8.81521e-183
CXCL2	2.26692e-187	1.97719	0.758	0.498	9.49295e-183
RSRC2	3.19105e-187	1.18021	0.706	0.386	1.33629e-182
MCEMP1	5.92659e-187	-0.986634	0.218	0.514	2.48182e-182
KLF2	4.82617e-186	1.37744	0.756	0.458	2.02101e-181
APOL6	5.18467e-186	-0.927389	0.18	0.473	2.17113e-181
TSPO	3.17421e-185	-1.00843	0.649	0.86	1.32923e-180
LAMP2	1.53572e-183	-0.935557	0.397	0.683	6.43099e-179
SERTAD1	2.39112e-183	1.28704	0.631	0.285	1.0013e-178
PHLDA1	4.28396e-183	1.62538	0.616	0.278	1.79395e-178
PCOLCE2	7.37458e-183	-0.809607	0.098	0.358	3.08818e-178
SPAG9	1.10668e-182	1.24076	0.6	0.266	4.63433e-178
INSIG1	2.33994e-182	1.41062	0.59	0.234	9.79873e-178
CRTAP	4.05198e-182	-0.960279	0.279	0.59	1.69681e-177
MAFF	5.85405e-182	1.21318	0.581	0.233	2.45144e-177
TRA2B	6.85227e-181	1.03933	0.84	0.599	2.86946e-176
LGALS9	3.63094e-180	-0.917719	0.365	0.656	1.52049e-175
HMOX1	1.53152e-179	1.29254	0.838	0.67	6.41339e-175
CD55	1.8072e-179	1.20626	0.712	0.439	7.56784e-175
TMBIM6	4.16758e-178	-0.939199	0.702	0.874	1.74521e-173
ZNF267	2.07002e-177	1.32736	0.456	0.11	8.6684e-173
RASGEF1B	2.37587e-177	1.22784	0.75	0.519	9.94917e-173
PEPD	4.17247e-177	-0.833355	0.15	0.423	1.74726e-172
SLCO2B1	8.57923e-177	-0.91195	0.303	0.596	3.59264e-172
APOE	3.84901e-176	-0.769281	0.829	0.992	1.61181e-171
BRD2	4.63544e-176	1.10218	0.781	0.51	1.94114e-171
ZC3H12A	3.24968e-175	1.13373	0.549	0.186	1.36083e-170
SQSTM1	7.15238e-175	1.01283	0.879	0.718	2.99513e-170
GRINA	1.81679e-174	-0.900988	0.493	0.759	7.60797e-170
ADM	4.95787e-174	1.48736	0.588	0.236	2.07616e-169
RBP4	5.82183e-174	-0.835094	0.062	0.297	2.43795e-169
NABP1	3.91026e-173	1.25127	0.648	0.324	1.63746e-168
LAMP1	8.63308e-173	-0.902277	0.454	0.726	3.61519e-168
HEXB	2.18977e-172	-0.940657	0.348	0.629	9.16987e-168
TRIB1	2.23705e-172	1.31523	0.518	0.164	9.36786e-168
GPR183	4.11833e-172	2.13004	0.409	0.041	1.72459e-167
MARCKS	5.25543e-171	1.42107	0.47	0.096	2.20076e-166
PLBD1	7.8739e-171	-0.80078	0.137	0.403	3.29728e-166
WTAP	9.87515e-171	1.27489	0.612	0.289	4.13532e-166
ATP6AP1	2.87537e-170	-0.886451	0.387	0.665	1.20409e-165
JUND	3.39313e-170	0.862079	0.976	0.932	1.42091e-165
HIPK2	5.00181e-170	-0.919388	0.197	0.485	2.09456e-165
INHBA	7.49531e-170	-1.01333	0.219	0.562	3.13874e-165
AC020916.1	1.94185e-169	1.42394	0.556	0.194	8.13169e-165
NFKBIZ	4.21506e-169	1.05852	0.793	0.505	1.7651e-164
MAFB	4.54721e-169	1.2825	0.773	0.52	1.90419e-164
FUS	1.81572e-168	1.09621	0.849	0.63	7.60349e-164
CD53	3.09932e-168	-0.951563	0.528	0.752	1.29787e-163
ADAMTSL4	4.86075e-168	-0.836059	0.227	0.513	2.03549e-163
NUFIP2	1.26794e-167	1.09092	0.75	0.478	5.30964e-163
GAA	5.4832e-167	-0.886849	0.286	0.568	2.29615e-162
MSN	2.29628e-165	-0.970746	0.399	0.659	9.6159e-161
COMT	8.94112e-165	-0.857087	0.288	0.568	3.74419e-160
FOS	9.16627e-164	1.46023	0.958	0.946	3.83847e-159
MGST3	3.37931e-163	-0.936886	0.406	0.674	1.41512e-158
RSRP1	4.57392e-163	1.05208	0.743	0.456	1.91537e-158
TSPAN3	3.68889e-162	-0.800704	0.138	0.382	1.54476e-157
TMSB4X	1.42518e-161	-0.682632	0.975	0.998	5.9681e-157
MYLIP	5.22527e-161	1.18448	0.55	0.214	2.18813e-156
FAM89A	1.80722e-160	-0.705666	0.125	0.398	7.56791e-156
ADA2	1.82034e-160	-0.882838	0.302	0.598	7.62285e-156
HSD17B4	3.09332e-160	-0.824742	0.191	0.475	1.29536e-155
PPIA	9.67446e-160	-0.810843	0.782	0.918	4.05128e-155
LCP1	1.21652e-158	-0.920307	0.559	0.777	5.0943e-154
AOC3	2.5e-158	-0.713962	0.059	0.284	1.0469e-153
ACTN4	3.76248e-158	-0.880387	0.355	0.632	1.57558e-153
STXBP2	5.3009e-158	-0.957889	0.382	0.669	2.21981e-153
RMDN3	1.49676e-157	-0.785053	0.154	0.427	6.26782e-153
AKR1C2	3.18397e-156	-0.988763	0.078	0.31	1.33332e-151
ARIH1	4.6864e-156	1.10484	0.565	0.237	1.96248e-151
PGD	2.07781e-155	-0.836912	0.357	0.629	8.70106e-151
PPP1R15B	8.12739e-155	1.01044	0.685	0.39	3.40343e-150
EMP1	1.0992e-154	1.50088	0.397	0.06	4.603e-150
RHBDD2	2.40303e-154	-0.779731	0.166	0.429	1.00629e-149
ACTR2	4.99296e-154	-0.935509	0.471	0.708	2.09085e-149
TGOLN2	3.2874e-153	-0.862458	0.284	0.554	1.37663e-148
SRSF3	3.53128e-153	1.00269	0.835	0.627	1.47876e-148
ZFAS1	1.52445e-152	0.95884	0.796	0.546	6.3838e-148
SLC5A3	5.60795e-152	1.2963	0.505	0.152	2.34839e-147
MALAT1	7.47214e-152	0.878859	0.993	0.972	3.12904e-147
SRSF2	2.17434e-151	1.00342	0.722	0.447	9.10528e-147
MXD1	1.45425e-150	1.12163	0.525	0.195	6.08982e-146
CSRNP1	1.70177e-150	1.09099	0.565	0.257	7.12635e-146
ABCG1	1.57359e-149	-0.915485	0.303	0.558	6.58955e-145
ACO1	6.36976e-149	-0.75517	0.111	0.38	2.6674e-144
PNP	4.90698e-148	1.1444	0.561	0.262	2.05485e-143
ASAH1	1.00963e-147	-0.809846	0.612	0.821	4.22791e-143
RTN3	4.58737e-147	-0.842019	0.332	0.579	1.92101e-142
TOB1	1.35705e-145	0.994019	0.631	0.315	5.68277e-141
MAP3K8	2.67312e-145	1.06501	0.65	0.382	1.11939e-140
BTG2	1.62169e-144	1.13074	0.585	0.276	6.791e-140
CD4	3.36973e-144	-0.820486	0.161	0.407	1.41111e-139
TFRC	6.31194e-144	-0.967681	0.626	0.829	2.64319e-139
ALOX5	9.04121e-144	-0.834698	0.365	0.625	3.7861e-139
FHL1	1.42574e-143	-0.746145	0.132	0.404	5.97044e-139
CAPNS1	1.93596e-143	-0.76553	0.281	0.546	8.10703e-139
FNIP2	7.46289e-143	1.3699	0.478	0.181	3.12516e-138
MIDN	7.64544e-143	1.00482	0.668	0.396	3.20161e-138
JMJD1C	8.83455e-143	1.19617	0.695	0.493	3.69956e-138
ZBTB43	1.15217e-142	1.06049	0.492	0.187	4.82484e-138
MLPH	1.52401e-142	-0.618999	0.064	0.283	6.38194e-138
SLC15A3	3.44509e-142	-0.826899	0.321	0.576	1.44267e-137
DEDD2	1.52925e-141	0.993519	0.543	0.234	6.40387e-137
TSC22D2	2.89169e-141	1.05013	0.54	0.223	1.21092e-136
EPB41L1	4.20394e-141	-0.561561	0.045	0.254	1.76044e-136
SELPLG	5.67342e-141	-0.716521	0.122	0.368	2.3758e-136
MS4A7	8.74912e-140	-0.782366	0.651	0.856	3.66378e-135
EZR	1.97412e-139	1.09387	0.546	0.261	8.26684e-135
SUN2	2.56409e-139	-0.780273	0.251	0.523	1.07374e-134
HLA-DQA1	1.88193e-138	-0.798399	0.567	0.82	7.88077e-134
MDH1	3.11765e-138	-0.740284	0.22	0.469	1.30555e-133
HPGD	3.12921e-138	-0.767778	0.144	0.406	1.31039e-133
GLIPR2	5.16244e-138	-0.799084	0.305	0.562	2.16182e-133
AKR1B1	1.1176e-137	-0.890588	0.248	0.517	4.68008e-133
CDC42BPB	1.15867e-137	-0.678529	0.118	0.359	4.85206e-133
SERPINB9	1.37045e-137	1.29809	0.368	0.058	5.7389e-133
CPE	5.45312e-137	-0.48512	0.017	0.179	2.28355e-132
C2	1.52807e-136	-0.731348	0.101	0.318	6.39896e-132
SAT1	6.15174e-136	0.744972	0.983	0.966	2.5761e-131
PPT1	6.6914e-136	-0.807837	0.279	0.52	2.80209e-131
MGST1	7.12556e-135	-0.906914	0.208	0.462	2.9839e-130
ATP6V1E1	9.18505e-135	-0.751261	0.293	0.549	3.84633e-130
SYNGR2	4.14475e-134	-0.746726	0.353	0.615	1.73566e-129
DNAJB4	5.40541e-134	1.05165	0.54	0.211	2.26357e-129
ATP13A3	9.36711e-134	1.1204	0.517	0.226	3.92257e-129
PPP2R1A	3.13312e-133	-0.696237	0.138	0.39	1.31202e-128
CANX	1.15893e-132	-0.829751	0.359	0.597	4.85313e-128
LGALS3	1.77076e-131	-0.777252	0.615	0.835	7.41523e-127
TGM2	4.17694e-131	-0.763866	0.118	0.333	1.74914e-126
HNRNPA2B1	4.69206e-131	0.797842	0.915	0.819	1.96485e-126
FCER1G	5.87658e-131	-0.754368	0.752	0.908	2.46087e-126
DNAJA4	1.13529e-130	1.36202	0.54	0.245	4.75413e-126
GYPC	1.28044e-130	-0.718354	0.179	0.438	5.36199e-126
SECTM1	1.42447e-130	-0.707547	0.111	0.342	5.96513e-126
APIP	6.97189e-130	-0.647392	0.136	0.356	2.91955e-125
RGS1	9.31664e-130	2.00685	0.419	0.139	3.90144e-125
ANXA1	1.23756e-129	1.43755	0.914	0.893	5.18241e-125
SERPINE1	1.44508e-129	1.24835	0.463	0.163	6.05141e-125
CYB5A	3.23227e-129	-0.759737	0.255	0.509	1.35355e-124
FCGR3A	7.5733e-129	-0.867497	0.285	0.524	3.17139e-124
MT1X	9.72181e-129	1.96414	0.535	0.248	4.07111e-124
RND3	1.14355e-128	-0.863848	0.155	0.481	4.78874e-124
EVL	1.00081e-127	-0.713953	0.142	0.371	4.19099e-123
GNS	2.71355e-127	-0.795164	0.256	0.502	1.13632e-122
TMEM63A	1.07666e-126	-0.671187	0.132	0.378	4.50863e-122
AHSA1	2.62894e-126	0.922613	0.554	0.271	1.10089e-121
FAM120A	4.44138e-126	-0.766243	0.201	0.418	1.85987e-121
RGCC	4.50696e-126	1.23232	0.734	0.564	1.88734e-121
CCNL1	8.60665e-126	0.816133	0.843	0.649	3.60412e-121
KCNQ1OT1	6.68737e-125	1.38699	0.536	0.236	2.8004e-120
MYL12A	1.63899e-124	-0.762286	0.475	0.71	6.86342e-120
SIDT2	5.65542e-124	-0.684579	0.139	0.386	2.36826e-119
HLA-DPB1	9.87271e-124	-0.527281	0.592	0.837	4.1343e-119
MIR155HG	6.66831e-123	1.2732	0.365	0.081	2.79242e-118
PAPSS1	1.48454e-122	-0.696511	0.15	0.376	6.21667e-118
TKT	7.2192e-122	-0.753061	0.413	0.654	3.02311e-117
PTMS	9.65309e-122	-0.752946	0.434	0.656	4.04233e-117
MIR222HG	2.31567e-121	1.06667	0.428	0.119	9.69712e-117
SH3BGRL	3.92317e-121	-0.746716	0.47	0.698	1.64287e-116
TAPBP	4.67573e-121	-0.772227	0.406	0.632	1.95801e-116
RNF130	5.48826e-121	-0.782588	0.372	0.611	2.29827e-116
COLEC12	7.9707e-121	-0.68278	0.117	0.335	3.33781e-116
DDX5	2.33094e-120	0.779682	0.922	0.848	9.76103e-116
VMP1	3.39803e-120	0.985044	0.761	0.56	1.42296e-115
BCAP31	3.40889e-120	-0.752374	0.347	0.583	1.42751e-115
PLA2G16	3.71222e-120	-0.700767	0.2	0.44	1.55453e-115
PLIN2	4.81217e-120	1.33689	0.847	0.78	2.01514e-115
SHISA5	5.57578e-120	-0.640227	0.126	0.364	2.33491e-115
CCRL2	9.92632e-120	0.928205	0.408	0.128	4.15675e-115
FFAR4	1.18291e-119	-0.530902	0.067	0.258	4.95354e-115
H2AFZ	1.48663e-119	0.980802	0.745	0.554	6.22542e-115
EPHX1	2.33362e-119	-0.593036	0.073	0.269	9.77227e-115
SLC20A1	6.87557e-119	0.838867	0.724	0.457	2.87921e-114
WSB1	7.29559e-119	0.868257	0.785	0.607	3.0551e-114
MFGE8	1.06381e-118	-0.791752	0.166	0.419	4.45479e-114
SLA	1.46612e-118	-0.714248	0.221	0.464	6.13951e-114
RAC2	2.20059e-118	-0.691033	0.165	0.39	9.21518e-114
NFAT5	2.23361e-118	0.875741	0.458	0.172	9.35344e-114
CAP1	3.77053e-118	-0.761104	0.398	0.623	1.57895e-113
ETV3	1.18078e-117	0.920322	0.428	0.134	4.94464e-113
SLC7A7	2.31249e-117	-0.719592	0.227	0.46	9.68377e-113
RPN1	2.82173e-117	-0.72242	0.264	0.507	1.18163e-112
HNRNPH1	5.82998e-117	0.808633	0.825	0.634	2.44136e-112
ALOX5AP	7.66353e-117	-0.892933	0.489	0.722	3.20918e-112
HBP1	9.18051e-117	0.842059	0.553	0.281	3.84443e-112
SLC19A3	1.57327e-116	-0.496687	0.036	0.202	6.58822e-112
AGPAT2	2.03641e-116	-0.692684	0.252	0.503	8.52767e-112
ITPK1	2.23567e-116	-0.609078	0.105	0.317	9.36209e-112
TRPV2	6.36755e-116	-0.613958	0.133	0.348	2.66647e-111
DNTTIP2	6.4095e-116	0.925817	0.439	0.173	2.68404e-111
NFKB1	1.03817e-115	1.03619	0.446	0.184	4.34746e-111
PYCARD	1.44903e-115	-0.739005	0.322	0.553	6.06794e-111
PTPN6	1.82352e-115	-0.71203	0.305	0.548	7.63619e-111
EFCAB14	4.52069e-115	-0.628469	0.105	0.308	1.89309e-110
CYTOR	4.66147e-115	1.06138	0.366	0.094	1.95204e-110
CCL3L1	4.99701e-115	2.07948	0.359	0.079	2.09255e-110
CACYBP	5.10326e-115	0.977684	0.529	0.275	2.13704e-110
VEGFA	5.72494e-115	1.12682	0.387	0.102	2.39738e-110
PKM	6.36491e-115	-0.756682	0.599	0.78	2.66537e-110
PELI1	8.26853e-115	0.956725	0.563	0.286	3.46253e-110
EIF4E	6.03196e-114	1.04915	0.528	0.281	2.52594e-109
ACSL1	6.92295e-114	-0.78979	0.42	0.647	2.89906e-109
EGR3	7.39624e-114	1.04656	0.353	0.08	3.09725e-109
PLEK	1.06886e-113	1.12334	0.512	0.285	4.47596e-109
RETN	1.64786e-113	-0.927466	0.333	0.608	6.90057e-109
SPINT2	2.26955e-113	-0.702951	0.178	0.403	9.50397e-109
CD151	2.27336e-113	-0.691356	0.234	0.466	9.51991e-109
FPR2	4.40477e-113	-0.630745	0.071	0.261	1.84454e-108
SIRPA	5.91922e-113	-0.682644	0.236	0.47	2.47873e-108
MAP2K3	6.57595e-113	0.919239	0.514	0.253	2.75374e-108
RNPEP	9.66014e-113	-0.633987	0.154	0.382	4.04528e-108
GSR	1.01161e-112	-0.654063	0.115	0.331	4.23623e-108
ICAM1	3.26836e-112	0.840717	0.401	0.121	1.36866e-107
ZFAND5	2.51347e-111	0.731942	0.848	0.705	1.05254e-106
ANXA11	3.98181e-111	-0.737688	0.344	0.576	1.66742e-106
INTS6	4.18947e-111	1.0458	0.744	0.488	1.75438e-106
OSCAR	4.71646e-111	-0.602978	0.14	0.357	1.97506e-106
PPP1R10	7.03628e-111	0.907709	0.638	0.374	2.94651e-106
MS4A4A	7.64113e-111	-0.705889	0.289	0.527	3.1998e-106
LAIR1	1.26348e-110	-0.679653	0.332	0.579	5.29097e-106
TRIM14	4.25759e-110	-0.535059	0.07	0.256	1.78291e-105
MT-ND2	4.68741e-110	-0.526927	0.999	0.999	1.9629e-105
SNTB1	6.05458e-110	-0.681283	0.172	0.402	2.53542e-105
CHMP1B	9.14408e-110	0.972184	0.597	0.358	3.82918e-105
GPX4	1.2333e-109	-0.647376	0.732	0.878	5.16457e-105
NARS	1.74936e-109	-0.651409	0.192	0.424	7.32564e-105
FGR	2.71607e-109	-0.741288	0.391	0.614	1.13738e-104
TPP1	3.61583e-109	-0.716899	0.354	0.571	1.51416e-104
SNHG8	5.02737e-109	0.961899	0.602	0.35	2.10526e-104
RPL28	7.83099e-109	-0.473275	0.948	0.99	3.2793e-104
PNPLA8	1.27788e-108	0.891824	0.46	0.207	5.35124e-104
NCF2	2.06205e-108	-0.69125	0.298	0.528	8.63504e-104
TCF7L2	2.10114e-108	-0.694523	0.376	0.627	8.79874e-104
POR	2.14427e-108	-0.678289	0.322	0.573	8.97933e-104
IFIT3	2.72331e-108	-0.596144	0.072	0.276	1.14041e-103
CYBB	3.61548e-108	-0.912535	0.314	0.521	1.51402e-103
PHACTR1	3.75912e-108	0.919311	0.724	0.511	1.57417e-103
PAG1	4.90287e-108	-0.723997	0.237	0.471	2.05312e-103
LIMA1	6.40334e-108	-0.508555	0.06	0.234	2.68146e-103
MYH9	8.33896e-108	-0.691239	0.268	0.482	3.49202e-103
CMPK1	1.4925e-107	-0.66392	0.166	0.373	6.25001e-103
GM2A	1.79054e-107	-0.722116	0.252	0.48	7.49809e-103
RBBP6	2.1348e-107	0.958171	0.553	0.306	8.9397e-103
UQCRC1	3.2347e-107	-0.671682	0.252	0.486	1.35456e-102
BASP1	3.33803e-107	1.36597	0.347	0.092	1.39783e-102
CD37	1.01717e-106	-0.687383	0.408	0.644	4.25949e-102
CCL4	2.95593e-106	2.00261	0.453	0.177	1.23782e-101
DDX3Y	3.92307e-106	0.775225	0.645	0.402	1.64283e-101
TMED10	5.29869e-106	-0.679347	0.275	0.511	2.21888e-101
C16orf72	6.29431e-106	0.81686	0.554	0.291	2.63581e-101
FOSL2	3.19013e-105	0.876358	0.443	0.179	1.3359e-100
KCNAB2	5.3893e-105	-0.677289	0.265	0.501	2.25682e-100
SNHG12	1.77852e-104	0.991927	0.536	0.276	7.44771e-100
ITGB2	1.85027e-104	-0.723983	0.336	0.553	7.74819e-100
CYCS	1.88236e-104	0.813825	0.722	0.525	7.88258e-100
FKBP1A	2.61601e-104	-0.689822	0.39	0.609	1.09548e-99
RRAD	4.40213e-104	1.60729	0.307	0.062	1.84344e-99
NEU1	5.07687e-104	0.886759	0.614	0.358	2.12599e-99
AC016831.1	3.36719e-103	0.886622	0.326	0.074	1.41005e-98
NXF1	4.47144e-103	0.851731	0.524	0.27	1.87246e-98
COLGALT1	5.43228e-103	-0.655614	0.258	0.496	2.27482e-98
OSER1	1.1164e-102	0.792947	0.458	0.2	4.67502e-98
ETS2	1.35783e-102	0.852992	0.726	0.551	5.68605e-98
DOCK8	1.37705e-102	-0.668607	0.228	0.447	5.76651e-98
ACVRL1	1.79853e-102	-0.513955	0.074	0.256	7.53152e-98
DDX3X	1.93531e-102	0.737775	0.797	0.607	8.10432e-98
LMAN1	1.95779e-102	-0.544117	0.092	0.259	8.19842e-98
EIF4A2	5.57851e-102	0.817058	0.809	0.649	2.33606e-97
GPI	5.85641e-102	-0.646278	0.19	0.403	2.45243e-97
ERGIC1	9.89443e-102	-0.67901	0.202	0.418	4.14339e-97
FTL	1.14861e-101	-0.486209	1	1	4.80993e-97
PRDX3	1.28728e-101	-0.599306	0.155	0.354	5.39062e-97
SEMA3C	1.67205e-101	-0.631308	0.131	0.329	7.00187e-97
LRIF1	2.34342e-101	0.849246	0.388	0.138	9.81331e-97
SLC27A3	2.56662e-101	-0.487346	0.073	0.251	1.0748e-96
S100A4	3.43797e-101	-0.692847	0.749	0.902	1.43968e-96
AC015912.3	1.03311e-100	1.1045	0.496	0.25	4.32625e-96
QSOX1	1.06726e-100	-0.6183	0.159	0.369	4.46926e-96
CTSZ	1.0738e-100	-0.686024	0.721	0.86	4.49666e-96
GSTO1	1.39927e-100	-0.700272	0.529	0.715	5.85957e-96
MAN1A1	1.81974e-100	-0.671364	0.227	0.444	7.62032e-96
CAT	6.23968e-100	-0.598045	0.16	0.371	2.61293e-95
TRIM22	1.32282e-99	-0.653634	0.196	0.424	5.53943e-95
ARAP1	1.92879e-99	-0.616891	0.194	0.414	8.07702e-95
VMO1	2.04935e-99	-0.72686	0.156	0.365	8.58186e-95
CLEC2B	4.02673e-99	1.03942	0.517	0.295	1.68624e-94
PARP4	2.06358e-98	-0.581422	0.126	0.334	8.64145e-94
LMBRD1	2.24976e-98	-0.593984	0.146	0.344	9.42111e-94
ATP6V0B	2.3416e-98	-0.639089	0.619	0.791	9.8057e-94
NCKAP1L	2.57512e-98	-0.639401	0.278	0.511	1.07836e-93
LRPAP1	5.65153e-98	-0.671092	0.279	0.491	2.36663e-93
ARPC4	6.71475e-98	-0.672325	0.332	0.552	2.81187e-93
CCT4	6.91746e-98	0.82845	0.556	0.32	2.89675e-93
MIR22HG	1.28631e-97	0.800954	0.477	0.233	5.38656e-93
RSU1	1.84146e-97	-0.572693	0.139	0.337	7.71128e-93
GEM	2.77301e-97	1.47618	0.254	0.026	1.16123e-92
IDH1	3.51241e-97	-0.676235	0.228	0.461	1.47086e-92
NR4A3	4.77427e-97	0.840556	0.318	0.069	1.99927e-92
CTDNEP1	5.40365e-97	-0.650307	0.254	0.473	2.26283e-92
VAMP8	9.72065e-97	-0.662441	0.444	0.656	4.07062e-92
DNASE2	1.3185e-96	-0.620013	0.183	0.399	5.52137e-92
SVIL	1.32914e-96	-0.547725	0.121	0.332	5.56592e-92
ITGAL	2.32682e-96	-0.572057	0.128	0.335	9.74379e-92
HERPUD1	3.4964e-96	0.812846	0.722	0.532	1.46415e-91
AFF4	3.63827e-96	0.767288	0.617	0.395	1.52356e-91
MAPK6	1.40105e-95	0.773355	0.417	0.173	5.86703e-91
SRGN	3.42164e-95	0.976169	0.836	0.773	1.43285e-90
B3GNT5	1.22513e-94	0.927131	0.619	0.419	5.13037e-90
DDIT3	1.30052e-94	0.910654	0.484	0.245	5.44605e-90
HNRNPU	2.48289e-94	0.880495	0.844	0.752	1.03974e-89
UNC93B1	2.95062e-94	-0.618083	0.264	0.489	1.2356e-89
ARPC1B	6.17041e-94	-0.653189	0.412	0.62	2.58392e-89
MT2A	6.66833e-94	1.39098	0.885	0.835	2.79243e-89
CCPG1	7.13721e-94	-0.591708	0.142	0.331	2.98878e-89
TUBA1C	2.7238e-93	0.800671	0.603	0.392	1.14062e-88
TALDO1	4.48845e-93	-0.619675	0.257	0.473	1.87958e-88
GTF2I	6.63128e-93	-0.632951	0.246	0.457	2.77692e-88
TANK	1.14482e-92	0.808015	0.512	0.287	4.79407e-88
AREG	1.87577e-92	1.18073	0.394	0.147	7.85499e-88
ANKRD28	2.40428e-92	0.860439	0.653	0.459	1.00682e-87
NPC2	5.20358e-92	-0.587131	0.759	0.893	2.17905e-87
AQP3	7.27871e-92	-0.590822	0.107	0.296	3.04803e-87
ERO1B	1.03469e-91	1.03915	0.371	0.128	4.33287e-87
AC026369.3	1.17546e-91	-0.611718	0.135	0.395	4.92236e-87
ERN1	1.44843e-91	0.764185	0.393	0.148	6.06543e-87
ABCA1	1.48765e-91	0.869918	0.372	0.134	6.22967e-87
LARP1	1.58976e-91	-0.587539	0.177	0.382	6.65729e-87
THUMPD3-AS1	3.74875e-91	0.915815	0.579	0.338	1.56982e-86
GNB2	3.77101e-91	-0.647094	0.323	0.523	1.57915e-86
DST	6.13342e-91	-0.618221	0.209	0.425	2.56843e-86
CORO1C	9.03007e-91	-0.694046	0.436	0.628	3.78143e-86
ARHGDIA	9.82535e-91	-0.623948	0.501	0.703	4.11446e-86
C20orf27	1.03998e-90	-0.505076	0.1	0.275	4.355e-86
RPL22L1	1.11735e-90	0.825472	0.483	0.244	4.67902e-86
CFLAR	1.15453e-90	0.949648	0.582	0.387	4.83472e-86
FAM133B	1.52752e-90	0.847242	0.536	0.318	6.39666e-86
GSTP1	2.60588e-90	-0.621604	0.581	0.764	1.09124e-85
H2AFX	2.85496e-90	0.785422	0.436	0.192	1.19554e-85
ARHGDIB	5.12094e-90	-0.640161	0.368	0.576	2.14444e-85
MCL1	5.12542e-90	0.717672	0.865	0.777	2.14632e-85
GLS	1.10655e-89	0.805378	0.521	0.296	4.63379e-85
HSPB1	1.16629e-89	1.22018	0.842	0.773	4.88397e-85
TNFSF14	2.95273e-89	1.08856	0.224	0.013	1.23648e-84
CYBA	3.18337e-89	-0.607421	0.854	0.926	1.33307e-84
CHD1	4.32827e-89	0.753758	0.449	0.216	1.81251e-84
PPDPF	4.54507e-89	-0.693367	0.527	0.706	1.90329e-84
REEP3	4.5998e-89	-0.504031	0.115	0.295	1.92621e-84
ATP5F1B	4.62042e-89	-0.62934	0.348	0.554	1.93485e-84
RETREG1	9.04794e-89	-0.424398	0.036	0.175	3.78892e-84
CCND3	1.15718e-88	-0.5813	0.176	0.387	4.84582e-84
NCSTN	1.31671e-88	-0.560756	0.146	0.352	5.51387e-84
FKBP4	1.46075e-88	0.834869	0.42	0.187	6.11704e-84
DOCK2	1.5601e-88	-0.595025	0.187	0.375	6.53308e-84
TMC6	3.40446e-88	-0.602658	0.275	0.492	1.42565e-83
DSE	4.13635e-88	0.954909	0.5	0.298	1.73214e-83
CYB5D1	6.03774e-88	0.847188	0.288	0.065	2.52836e-83
ANXA7	1.51842e-87	-0.557651	0.157	0.349	6.35854e-83
RLF	1.60459e-87	0.694763	0.367	0.139	6.7194e-83
ACAT1	1.62011e-87	-0.502436	0.107	0.29	6.78438e-83
BLOC1S1	2.48368e-87	-0.598476	0.41	0.611	1.04007e-82
ENG	2.78669e-87	-0.612361	0.316	0.534	1.16695e-82
KBTBD8	8.13656e-87	0.720116	0.284	0.065	3.40726e-82
MOB1A	9.08662e-87	-0.650802	0.354	0.55	3.80511e-82
ELOB	1.32995e-86	-0.682296	0.629	0.786	5.56928e-82
AMIGO2	1.77237e-86	-0.571068	0.185	0.406	7.42198e-82
PPARG	2.37116e-86	-0.599015	0.353	0.584	9.92948e-82
PAK2	2.45845e-86	-0.611639	0.262	0.468	1.0295e-81
GPRIN3	2.51351e-86	-0.678378	0.318	0.523	1.05256e-81
AP2M1	3.05616e-86	-0.574432	0.251	0.465	1.2798e-81
USF2	3.11009e-86	-0.647193	0.349	0.552	1.30238e-81
SUMF2	3.12318e-86	-0.570383	0.16	0.352	1.30786e-81
MYO6	5.16945e-86	-0.430424	0.056	0.224	2.16476e-81
HEXIM1	5.30315e-86	0.824001	0.569	0.344	2.22075e-81
GTF2B	6.25151e-86	0.795672	0.41	0.186	2.61788e-81
CD63	7.01611e-86	-0.598871	0.793	0.897	2.93806e-81
ELOC	2.59308e-85	0.760271	0.554	0.344	1.08588e-80
NAA50	2.61604e-85	0.812763	0.491	0.28	1.09549e-80
BCAR1	3.55855e-85	-0.343324	0.029	0.162	1.49018e-80
CD46	6.74018e-85	-0.607792	0.28	0.484	2.82252e-80
CTNNA1	1.26427e-84	-0.561741	0.2	0.394	5.29426e-80
H2AFY	1.76515e-84	-0.640246	0.582	0.763	7.39175e-80
AMD1	2.02791e-84	0.685763	0.747	0.559	8.49207e-80
UAP1	2.91336e-84	0.757481	0.362	0.132	1.22e-79
EVI2B	3.89648e-84	-0.616698	0.381	0.607	1.63169e-79
IER5L	4.87666e-84	0.937854	0.442	0.205	2.04215e-79
LEPROTL1	7.63858e-84	-0.5543	0.215	0.415	3.19873e-79
NAGLU	8.21313e-84	-0.540393	0.113	0.293	3.43933e-79
ATP10A	1.166e-83	-0.44463	0.062	0.223	4.88276e-79
SUMO3	1.55296e-83	-0.573396	0.223	0.419	6.50319e-79
SLC7A8	1.70266e-83	-0.552995	0.15	0.352	7.13006e-79
PTGS2	2.46301e-83	1.03584	0.327	0.106	1.03141e-78
EIF4B	3.44141e-83	-0.652368	0.302	0.492	1.44113e-78
SORBS3	3.63677e-83	-0.533613	0.116	0.29	1.52293e-78
EML4	3.78641e-83	-0.630902	0.385	0.583	1.5856e-78
BHLHE41	6.11791e-83	-0.627029	0.305	0.511	2.56194e-78
TUBB	8.82378e-83	-0.637881	0.402	0.599	3.69505e-78
FDFT1	9.21736e-83	-0.525507	0.127	0.307	3.85986e-78
MARCKSL1	9.68126e-83	0.673754	0.271	0.063	4.05412e-78
NPM1	2.05809e-82	0.74981	0.799	0.695	8.61845e-78
CORO1B	2.77113e-82	-0.54644	0.208	0.408	1.16044e-77
PFN1	2.83723e-82	-0.581894	0.749	0.874	1.18812e-77
IL2RG	3.5564e-82	-0.681717	0.206	0.394	1.48928e-77
ECH1	3.85989e-82	-0.575465	0.222	0.409	1.61637e-77
NUCKS1	3.9849e-82	-0.595708	0.284	0.484	1.66872e-77
KLHL21	4.93317e-82	0.783658	0.285	0.079	2.06582e-77
TRA2A	5.28432e-82	0.751723	0.551	0.326	2.21286e-77
MYADM	7.42173e-82	0.724133	0.716	0.54	3.10792e-77
PLA2G15	1.03119e-81	-0.511197	0.132	0.325	4.31823e-77
ETF1	1.17743e-81	0.721777	0.493	0.291	4.93063e-77
NRIP3	1.92003e-81	0.636228	0.228	0.033	8.04032e-77
LEPROT	4.80616e-81	-0.596272	0.253	0.443	2.01263e-76
BTG3	5.50878e-81	0.72114	0.353	0.133	2.30686e-76
SLC38A10	8.44499e-81	-0.509298	0.108	0.29	3.53642e-76
EID1	9.26253e-81	-0.546714	0.198	0.378	3.87878e-76
TBC1D10C	1.51189e-80	-0.43428	0.066	0.212	6.33119e-76
SLC7A5	1.70357e-80	0.618511	0.222	0.023	7.13386e-76
FKBP8	1.72525e-80	-0.563044	0.263	0.471	7.22465e-76
YWHAQ	1.88663e-80	0.703555	0.546	0.345	7.90043e-76
APOBR	2.2951e-80	-0.552457	0.164	0.353	9.61096e-76
ERGIC3	2.52497e-80	-0.534708	0.159	0.342	1.05736e-75
NCOA4	3.61801e-80	-0.601937	0.239	0.43	1.51508e-75
PRR13	3.70494e-80	-0.584179	0.379	0.571	1.55148e-75
PIM3	3.82282e-80	0.886673	0.392	0.18	1.60084e-75
TMED9	6.02692e-80	-0.536342	0.169	0.348	2.52383e-75
TNF	1.26447e-79	1.13259	0.408	0.184	5.29511e-75
ATP2B1-AS1	1.29354e-79	0.900811	0.465	0.246	5.41682e-75
OAS2	2.13029e-79	-0.453606	0.055	0.198	8.92079e-75
PRKCSH	2.18919e-79	-0.551781	0.212	0.403	9.16744e-75
SPOCD1	2.64621e-79	-0.506045	0.051	0.182	1.10813e-74
UBE2D3	5.0671e-79	0.646185	0.796	0.674	2.1219e-74
CCL4L2	5.13534e-79	1.58734	0.324	0.106	2.15047e-74
BST2	1.17259e-78	-0.572135	0.244	0.447	4.91033e-74
EHD1	1.2608e-78	0.78052	0.343	0.133	5.27974e-74
ARL5B	1.30162e-78	0.724361	0.309	0.086	5.45068e-74
C9orf16	1.4434e-78	-0.620249	0.393	0.575	6.04437e-74
CREBRF	1.67775e-78	0.77201	0.546	0.343	7.02576e-74
PAQR5	2.52338e-78	-0.375833	0.031	0.162	1.05669e-73
NINJ1	3.1301e-78	0.778609	0.305	0.091	1.31076e-73
SKIL	3.21328e-78	0.679091	0.671	0.486	1.34559e-73
CD44	3.49713e-78	0.96846	0.745	0.648	1.46446e-73
SELENON	4.30448e-78	-0.47161	0.082	0.246	1.80254e-73
JMJD6	6.32899e-78	0.621906	0.388	0.162	2.65033e-73
2022-09-11	1.17376e-77	-0.532652	0.202	0.398	4.91525e-73
RAB8A	1.34186e-77	-0.53343	0.185	0.367	5.61918e-73
HIF1A	1.5556e-77	0.788745	0.566	0.358	6.51425e-73
HNRNPC	2.22125e-77	0.631541	0.815	0.711	9.3017e-73
SLC44A2	2.92658e-77	-0.370986	0.049	0.184	1.22554e-72
ATP2B1	4.20636e-77	0.891649	0.449	0.262	1.76146e-72
ZBTB10	6.45297e-77	0.898135	0.317	0.108	2.70225e-72
EZH2	8.13266e-77	0.630903	0.283	0.076	3.40563e-72
MX1	9.17807e-77	-0.579874	0.115	0.293	3.84341e-72
ANXA4	1.04352e-76	-0.497091	0.137	0.306	4.36985e-72
LSAMP	1.30709e-76	-0.319944	0.027	0.146	5.47359e-72
NDUFAF3	1.40886e-76	-0.495057	0.147	0.325	5.89976e-72
MGAT3	1.50727e-76	-0.291501	0.013	0.118	6.31184e-72
CYLD	1.75385e-76	0.712803	0.46	0.242	7.34442e-72
SLC30A1	1.8323e-76	0.838794	0.332	0.116	7.67295e-72
GNAI2	3.56685e-76	-0.57117	0.526	0.705	1.49365e-71
EIF2AK3	3.66516e-76	0.593909	0.282	0.073	1.53482e-71
PTK2B	3.81826e-76	-0.609626	0.265	0.461	1.59894e-71
TES	6.64242e-76	0.720747	0.384	0.169	2.78158e-71
FLOT2	9.62566e-76	-0.474753	0.092	0.252	4.03084e-71
RNF213	1.00903e-75	-0.61154	0.335	0.536	4.22541e-71
CD101	1.04683e-75	-0.398632	0.031	0.147	4.38372e-71
SOAT1	1.04725e-75	-0.658512	0.406	0.59	4.38545e-71
RNPEPL1	2.28772e-75	-0.545613	0.241	0.433	9.58007e-71
TMEM127	2.34377e-75	-0.511258	0.141	0.311	9.81476e-71
TMEM230	2.48415e-75	-0.515732	0.203	0.39	1.04026e-70
CAMP	2.61481e-75	-0.583359	0.015	0.129	1.09498e-70
DECR1	8.45617e-75	-0.518571	0.18	0.353	3.54111e-70
KMT2E	1.70455e-74	0.682464	0.512	0.304	7.13799e-70
TMEM219	1.83569e-74	-0.548632	0.226	0.414	7.68712e-70
NASP	1.90214e-74	0.692028	0.388	0.182	7.96538e-70
PCF11	2.17953e-74	0.744654	0.527	0.327	9.12699e-70
TMEM33	4.23048e-74	-0.562457	0.223	0.407	1.77155e-69
ZMPSTE24	4.42022e-74	-0.425557	0.08	0.239	1.85101e-69
ENPP4	5.3574e-74	-0.497733	0.133	0.314	2.24346e-69
GRASP	1.2535e-73	0.691123	0.234	0.042	5.24917e-69
SMIM14	2.28353e-73	-0.490631	0.154	0.336	9.56251e-69
LUCAT1	2.53965e-73	0.675801	0.235	0.041	1.0635e-68
TAF7	3.23249e-73	0.672595	0.352	0.141	1.35364e-68
HADH	3.75839e-73	-0.409433	0.074	0.218	1.57386e-68
SGPP1	4.6972e-73	-0.408153	0.065	0.207	1.967e-68
GRK2	5.28638e-73	-0.562733	0.275	0.478	2.21373e-68
TNFSF9	5.96791e-73	0.752649	0.337	0.125	2.49912e-68
MIR4435-2HG	6.10495e-73	0.711852	0.277	0.083	2.55651e-68
ATP1A1	7.57316e-73	0.688704	0.586	0.396	3.17134e-68
ATF4	1.04264e-72	0.634291	0.713	0.541	4.36615e-68
CD302	1.08893e-72	-0.534272	0.223	0.419	4.56001e-68
TMEM59	1.09681e-72	-0.551599	0.211	0.391	4.59298e-68
SCAMP2	1.26843e-72	-0.520536	0.2	0.383	5.31168e-68
WDR1	1.50084e-72	-0.545356	0.225	0.403	6.2849e-68
NDUFA3	1.87401e-72	-0.598659	0.474	0.646	7.84759e-68
UBA52	2.0924e-72	-0.412183	0.777	0.913	8.76212e-68
S100A13	2.21796e-72	-0.494676	0.143	0.313	9.28793e-68
IRF1	2.66136e-72	0.705845	0.588	0.392	1.11447e-67
HES1	2.83599e-72	0.995219	0.59	0.362	1.1876e-67
FMNL2	2.87613e-72	-0.519289	0.182	0.37	1.20441e-67
2022-03-01	5.0322e-72	-0.554565	0.181	0.358	2.10728e-67
ARID5B	6.24723e-72	0.898065	0.27	0.083	2.61609e-67
BLVRA	1.01004e-71	-0.447012	0.127	0.29	4.22962e-67
YTHDF3	1.508e-71	0.677365	0.401	0.196	6.31491e-67
YWHAB	1.84861e-71	-0.556898	0.397	0.582	7.74123e-67
STIP1	2.94501e-71	0.641823	0.408	0.206	1.23325e-66
HSP90B1	3.48967e-71	-0.627751	0.51	0.676	1.46133e-66
PTPRE	3.87809e-71	0.733636	0.373	0.179	1.62399e-66
H1F0	6.10715e-71	-0.629247	0.133	0.308	2.55743e-66
CYB5R3	7.40298e-71	-0.509438	0.193	0.369	3.10007e-66
PSME1	7.84378e-71	-0.545616	0.258	0.44	3.28466e-66
FKBP5	8.94623e-71	-0.630596	0.353	0.543	3.74632e-66
DOCK11	1.05317e-70	-0.539915	0.183	0.353	4.41026e-66
SNAI1	1.05576e-70	0.813525	0.264	0.079	4.42109e-66
CD9	1.32561e-70	-0.598386	0.387	0.581	5.55112e-66
AC016831.5	1.67438e-70	0.634887	0.325	0.119	7.01165e-66
THAP9-AS1	1.70051e-70	0.654206	0.382	0.163	7.12106e-66
EDEM2	3.21818e-70	-0.415658	0.088	0.242	1.34764e-65
PARP10	4.40194e-70	-0.485448	0.138	0.327	1.84336e-65
JAML	5.41383e-70	-0.485494	0.142	0.326	2.26709e-65
HCLS1	6.26611e-70	-0.546742	0.332	0.534	2.62399e-65
IL6R	7.92284e-70	0.589157	0.226	0.044	3.31777e-65
ADAR	8.34816e-70	-0.510119	0.169	0.362	3.49588e-65
RNF13	9.75683e-70	-0.58258	0.356	0.532	4.08577e-65
DNAJB9	1.02145e-69	0.620442	0.359	0.158	4.27744e-65
BCL2A1	1.26568e-69	1.01185	0.576	0.433	5.30016e-65
MBD2	1.81654e-69	-0.547525	0.255	0.435	7.60695e-65
AGPS	2.19196e-69	-0.452578	0.106	0.263	9.17905e-65
CMIP	2.24353e-69	-0.509057	0.185	0.363	9.39502e-65
CREB5	2.76166e-69	0.781455	0.331	0.131	1.15647e-64
RPL27A	3.05953e-69	-0.472262	0.773	0.887	1.28121e-64
ATP1B1	5.52018e-69	-0.548882	0.324	0.523	2.31163e-64
TAGAP	5.63496e-69	0.666764	0.251	0.062	2.3597e-64
HADHB	7.99983e-69	-0.530372	0.262	0.445	3.35001e-64
ARL8A	9.32757e-69	-0.558539	0.264	0.45	3.90601e-64
FCGR1A	1.10431e-68	-0.408321	0.095	0.224	4.62442e-64
CD300LF	2.08547e-68	-0.456481	0.116	0.271	8.73311e-64
FCGRT	2.82152e-68	-0.565213	0.501	0.675	1.18154e-63
TANC2	5.35842e-68	-0.521492	0.206	0.388	2.24389e-63
ITGB5	5.78988e-68	-0.336724	0.041	0.164	2.42457e-63
ANOS1	9.0403e-68	-0.306778	0.026	0.146	3.78571e-63
ZNF207	1.18936e-67	0.651926	0.636	0.468	4.98055e-63
SERTAD2	1.22242e-67	0.669145	0.377	0.175	5.119e-63
RYBP	1.35063e-67	0.695774	0.298	0.107	5.65592e-63
SIRT1	2.39536e-67	0.640375	0.359	0.156	1.00308e-62
PLAUR	4.02324e-67	0.739128	0.702	0.575	1.68477e-62
TMEM30A	5.97738e-67	-0.546273	0.168	0.327	2.50309e-62
CBX4	6.84473e-67	0.697976	0.397	0.205	2.8663e-62
ATP5F1A	7.64731e-67	-0.462944	0.158	0.325	3.20239e-62
P4HB	1.18948e-66	-0.517314	0.331	0.527	4.98106e-62
PTPMT1	1.29258e-66	-0.422956	0.126	0.273	5.41279e-62
MORF4L2	1.33563e-66	0.624154	0.517	0.325	5.59307e-62
ARHGAP30	1.53934e-66	-0.480427	0.176	0.353	6.44612e-62
SERINC1	1.55478e-66	-0.563055	0.343	0.519	6.51081e-62
OSTM1	1.94507e-66	-0.455976	0.111	0.253	8.14516e-62
IFI27	2.72544e-66	-1.06642	0.076	0.198	1.14131e-61
TGFBR2	3.14174e-66	-0.435422	0.108	0.254	1.31564e-61
SKAP2	3.43316e-66	-0.505183	0.254	0.441	1.43767e-61
CHD2	4.01449e-66	0.654308	0.521	0.312	1.68111e-61
SIGLEC1	4.09314e-66	-0.519084	0.127	0.305	1.71405e-61
PFKFB3	4.26206e-66	0.584403	0.263	0.078	1.78478e-61
MAFG	6.29791e-66	0.608943	0.368	0.168	2.63731e-61
COX8A	6.76501e-66	-0.52645	0.468	0.641	2.83292e-61
SAMD9L	7.3254e-66	-0.455805	0.105	0.267	3.06759e-61
ESYT1	1.31078e-65	-0.364597	0.068	0.196	5.48902e-61
SUCLG2	1.32327e-65	-0.37225	0.073	0.212	5.54132e-61
TSPYL2	1.3381e-65	0.754024	0.419	0.212	5.60344e-61
MTRNR2L1	1.38459e-65	0.802346	0.341	0.131	5.79809e-61
KLHL15	1.51406e-65	0.648944	0.306	0.121	6.34027e-61
SERF2	1.59479e-65	-0.492518	0.884	0.946	6.67835e-61
ITIH5	2.15377e-65	-0.293929	0.028	0.135	9.01913e-61
YPEL5	2.78964e-65	0.639055	0.604	0.439	1.16819e-60
SYK	2.847e-65	-0.492254	0.166	0.32	1.19221e-60
FRMD4A	3.2709e-65	-0.500952	0.182	0.366	1.36972e-60
STIM1	4.32541e-65	-0.369365	0.067	0.198	1.81131e-60
GLA	4.76521e-65	0.664023	0.386	0.197	1.99548e-60
HPCAL1	4.80492e-65	-0.496898	0.173	0.352	2.01211e-60
ARHGEF28	5.76911e-65	-0.268643	0.023	0.124	2.41587e-60
SRSF7	6.7501e-65	0.664355	0.662	0.468	2.82667e-60
AGRP	6.76495e-65	-0.590319	0.159	0.343	2.83289e-60
CNPY3	7.09972e-65	-0.495271	0.241	0.429	2.97308e-60
ACACB	8.88081e-65	-0.392561	0.046	0.168	3.71893e-60
CHCHD10	9.37728e-65	-0.599845	0.384	0.542	3.92683e-60
HES4	1.07773e-64	0.988766	0.21	0.042	4.51312e-60
PARP9	1.19523e-64	-0.418503	0.083	0.22	5.00513e-60
ADTRP	2.26766e-64	-0.36307	0.051	0.18	9.49607e-60
ERAP1	7.13454e-64	-0.376953	0.054	0.18	2.98766e-59
GUSB	1.0314e-63	-0.433186	0.138	0.308	4.31909e-59
CDC42	1.03809e-63	-0.525589	0.678	0.809	4.34712e-59
MMD	1.72454e-63	-0.408215	0.093	0.237	7.2217e-59
PTMA	2.14049e-63	0.573734	0.955	0.941	8.9635e-59
RPS12	2.16637e-63	0.557401	0.873	0.792	9.07189e-59
HAGH	2.33956e-63	-0.370634	0.087	0.225	9.79713e-59
SLC29A1	2.48665e-63	-0.393934	0.061	0.187	1.04131e-58
RASD1	2.63791e-63	1.03011	0.362	0.181	1.10465e-58
RPS2	2.64716e-63	-0.424839	0.823	0.912	1.10853e-58
IRAK2	2.7948e-63	0.434634	0.157	0.009	1.17035e-58
NFE2L2	3.41095e-63	0.732572	0.486	0.324	1.42837e-58
CD164	3.8325e-63	-0.515833	0.611	0.755	1.6049e-58
TSG101	4.09699e-63	-0.411198	0.107	0.252	1.71566e-58
NFKBID	4.74986e-63	0.634466	0.341	0.142	1.98905e-58
GADD45A	5.07117e-63	0.732368	0.346	0.16	2.1236e-58
HMGCS1	6.42561e-63	0.682872	0.415	0.203	2.69079e-58
KPNA2	8.60798e-63	0.637151	0.373	0.187	3.60468e-58
SRI	1.27598e-62	-0.459732	0.142	0.292	5.34329e-58
EREG	1.29599e-62	1.10146	0.341	0.15	5.42708e-58
IFNGR1	1.30891e-62	-0.551436	0.338	0.502	5.4812e-58
NDUFA13	2.0297e-62	-0.520225	0.408	0.576	8.49958e-58
PFKL	2.10264e-62	-0.497211	0.215	0.399	8.80503e-58
CCDC88A	2.93173e-62	-0.538442	0.628	0.776	1.22769e-57
SIRPB1	3.07163e-62	-0.33642	0.052	0.174	1.28628e-57
ITGB8	3.20313e-62	-0.474076	0.066	0.198	1.34134e-57
GBA	3.27803e-62	-0.461426	0.12	0.273	1.37271e-57
FAM53C	3.38836e-62	0.641148	0.38	0.186	1.41891e-57
SPHK1	3.45698e-62	0.548907	0.167	0.013	1.44765e-57
TNFAIP8	3.58983e-62	0.860258	0.331	0.163	1.50328e-57
UBE2B	3.7382e-62	0.636174	0.534	0.368	1.56541e-57
VASP	4.10953e-62	-0.537096	0.471	0.632	1.72091e-57
NDUFS2	4.93507e-62	-0.456138	0.133	0.298	2.06661e-57
PNRC2	5.64501e-62	0.61044	0.42	0.233	2.3639e-57
SLC47A1	7.10072e-62	-0.319182	0.025	0.145	2.9735e-57
FGD5	7.62211e-62	-0.30941	0.037	0.158	3.19183e-57
GALNT12	8.85861e-62	-0.283092	0.027	0.135	3.70963e-57
CAPZB	1.23171e-61	-0.508601	0.343	0.517	5.15789e-57
MYOF	1.40429e-61	-0.4243	0.094	0.246	5.88061e-57
SYNJ2	1.60474e-61	0.517465	0.171	0.018	6.72003e-57
TMEM248	1.71042e-61	-0.445472	0.14	0.291	7.16255e-57
SSR3	2.03333e-61	-0.484696	0.29	0.475	8.51477e-57
BACE1	2.07519e-61	-0.324292	0.039	0.155	8.69005e-57
HNMT	2.08547e-61	-0.47129	0.273	0.462	8.7331e-57
PLXDC2	2.70219e-61	-0.566538	0.426	0.596	1.13157e-56
COTL1	2.81205e-61	-0.514195	0.533	0.689	1.17757e-56
IFRD1	2.9678e-61	0.594951	0.68	0.483	1.2428e-56
STX11	3.68313e-61	0.66027	0.438	0.27	1.54235e-56
MVP	7.33139e-61	-0.396862	0.135	0.304	3.07009e-56
PYGB	7.62899e-61	-0.424646	0.105	0.26	3.19471e-56
CLDN7	8.54072e-61	-0.349216	0.055	0.173	3.57651e-56
CITED2	1.16177e-60	0.899639	0.631	0.511	4.86502e-56
DPP7	1.31265e-60	-0.505085	0.48	0.654	5.49685e-56
SLC2A3	1.31504e-60	0.713183	0.571	0.38	5.50684e-56
WWTR1	1.35957e-60	-0.328618	0.04	0.152	5.69334e-56
ARPC5	1.54965e-60	-0.536553	0.513	0.667	6.48933e-56
G0S2	1.89575e-60	1.4904	0.21	0.047	7.93865e-56
S1PR4	1.99721e-60	-0.419465	0.1	0.241	8.36353e-56
SPG21	2.19906e-60	-0.490953	0.214	0.386	9.20879e-56
2022-09-09	2.40605e-60	-0.438499	0.136	0.293	1.00756e-55
MACC1	3.34454e-60	-0.428327	0.098	0.243	1.40056e-55
EPRS	4.55394e-60	-0.357513	0.065	0.186	1.90701e-55
G6PD	4.71842e-60	-0.463464	0.182	0.356	1.97589e-55
ALDH3B1	5.30886e-60	-0.421213	0.105	0.261	2.22314e-55
SLC25A33	5.31442e-60	0.478712	0.263	0.092	2.22547e-55
NCF1	5.3354e-60	-0.548727	0.212	0.396	2.23425e-55
PTPRC	6.64102e-60	-0.528785	0.494	0.655	2.78099e-55
OSTF1	1.01719e-59	-0.456392	0.199	0.359	4.25958e-55
MYD88	1.06675e-59	-0.465947	0.168	0.325	4.46711e-55
RAP1A	1.27672e-59	-0.520339	0.278	0.438	5.34639e-55
TRAM1	1.57256e-59	-0.515892	0.242	0.401	6.58524e-55
MYL12B	1.93481e-59	-0.532255	0.501	0.648	8.10222e-55
MTPN	1.99794e-59	-0.552212	0.319	0.476	8.36656e-55
AC058791.1	2.24137e-59	0.600794	0.229	0.064	9.38596e-55
CIB1	3.09469e-59	-0.501652	0.356	0.526	1.29593e-54
ALDH3A2	3.40268e-59	-0.365764	0.093	0.234	1.42491e-54
TBXAS1	3.44458e-59	-0.484509	0.261	0.433	1.44245e-54
G6PC3	4.01361e-59	-0.357215	0.07	0.199	1.68074e-54
PSMB4	4.06652e-59	-0.49994	0.21	0.363	1.7029e-54
UBB	4.13685e-59	0.672538	0.935	0.889	1.73235e-54
NENF	5.58743e-59	-0.471486	0.21	0.367	2.33979e-54
SDHC	5.7532e-59	-0.434642	0.139	0.289	2.40921e-54
HLA-DMA	7.84621e-59	-0.48555	0.483	0.655	3.28568e-54
SPTY2D1	8.17598e-59	0.589163	0.371	0.185	3.42378e-54
COX4I1	1.01304e-58	-0.500144	0.589	0.736	4.24222e-54
GLB1	1.0291e-58	-0.381899	0.093	0.23	4.30945e-54
BZW1	1.04406e-58	0.626778	0.623	0.485	4.3721e-54
TRMT112	1.19575e-58	-0.506808	0.338	0.502	5.00731e-54
WDR83OS	1.21115e-58	-0.484742	0.293	0.463	5.07183e-54
CELF2	1.21232e-58	-0.54481	0.366	0.545	5.07672e-54
ACER3	1.41929e-58	-0.503972	0.259	0.419	5.9434e-54
RGS19	1.60679e-58	-0.409644	0.157	0.313	6.72858e-54
OPN3	1.77642e-58	-0.536492	0.25	0.412	7.43893e-54
PARP12	2.30568e-58	-0.422404	0.122	0.273	9.65527e-54
FUCA2	2.89203e-58	-0.43919	0.122	0.27	1.21107e-53
PLK2	3.38317e-58	0.691103	0.374	0.186	1.41674e-53
HADHA	3.51184e-58	-0.479886	0.25	0.419	1.47062e-53
MAT2A	4.20466e-58	0.602177	0.512	0.322	1.76074e-53
RAB1A	5.58621e-58	0.646395	0.51	0.356	2.33928e-53
TNFRSF12A	8.06649e-58	0.478662	0.182	0.029	3.37792e-53
FOLR3	8.73694e-58	-0.644561	0.094	0.228	3.65868e-53
TCEAL9	9.85445e-58	0.71159	0.338	0.177	4.12665e-53
DENND4C	1.22562e-57	-0.490072	0.217	0.381	5.1324e-53
SH3PXD2B	1.4467e-57	-0.430595	0.114	0.253	6.05821e-53
CCL20	1.61939e-57	1.58338	0.423	0.257	6.78136e-53
MSMO1	1.63381e-57	-0.434221	0.063	0.173	6.84174e-53
RIN3	1.66804e-57	-0.460087	0.186	0.351	6.9851e-53
PLK3	1.68503e-57	0.582688	0.37	0.185	7.05625e-53
CCR7	2.17228e-57	0.947217	0.145	0.008	9.09664e-53
ADPGK	2.2281e-57	-0.4925	0.266	0.432	9.3304e-53
IL10RA	3.03019e-57	0.542211	0.339	0.159	1.26892e-52
PDIA4	4.00627e-57	-0.426624	0.117	0.275	1.67767e-52
TRHDE	4.06874e-57	-0.304472	0.038	0.148	1.70383e-52
FUCA1	4.35129e-57	-0.359645	0.063	0.184	1.82215e-52
METTL7A	4.56576e-57	-0.56015	0.173	0.329	1.91196e-52
TEX2	5.64111e-57	-0.398193	0.099	0.244	2.36227e-52
RTL8C	5.81181e-57	-0.405327	0.107	0.25	2.43375e-52
B3GNT7	6.77252e-57	-0.341108	0.076	0.201	2.83606e-52
MAN2B2	7.29116e-57	-0.344659	0.056	0.165	3.05325e-52
FBXL5	7.92994e-57	-0.437987	0.147	0.289	3.32074e-52
IL1B	9.59565e-57	1.19355	0.485	0.325	4.01827e-52
ACSL3	1.19181e-56	0.653593	0.421	0.249	4.99084e-52
OTUD1	1.6308e-56	0.870565	0.399	0.235	6.82912e-52
ARF1	2.8526e-56	-0.483421	0.417	0.579	1.19455e-51
TMEM123	3.39969e-56	-0.494595	0.231	0.391	1.42365e-51
TAF15	3.61488e-56	-0.410154	0.141	0.297	1.51377e-51
ECHS1	4.44286e-56	-0.356165	0.106	0.232	1.86049e-51
HLA-C	5.5594e-56	-0.569215	0.591	0.724	2.32806e-51
SPATS2L	5.5692e-56	-0.428223	0.178	0.338	2.33216e-51
RNF19B	5.80573e-56	0.494655	0.272	0.101	2.43121e-51
OSBPL1A	6.43467e-56	-0.393669	0.103	0.241	2.69458e-51
IDS	6.75742e-56	-0.539352	0.347	0.507	2.82974e-51
TNFAIP6	6.80687e-56	0.977	0.248	0.079	2.85044e-51
STON1	7.15487e-56	-0.266207	0.02	0.106	2.99618e-51
MYL6	8.76787e-56	-0.551054	0.796	0.867	3.67163e-51
MT-ND4L	1.34586e-55	-0.375731	0.967	0.988	5.63591e-51
COPG1	1.3544e-55	-0.343159	0.068	0.19	5.67167e-51
SSR4	1.39286e-55	-0.500595	0.403	0.573	5.83272e-51
S100A6	1.66323e-55	-0.420547	0.929	0.978	6.96493e-51
DYNLL1	1.67719e-55	0.640506	0.727	0.6	7.02339e-51
LMAN2	1.77127e-55	-0.431773	0.184	0.343	7.41736e-51
SMG1	1.79926e-55	0.549707	0.544	0.353	7.5346e-51
TNNI2	2.45755e-55	-0.360631	0.072	0.198	1.02912e-50
MTRNR2L8	2.5942e-55	0.346811	0.961	0.901	1.08635e-50
EMP3	2.6497e-55	0.673877	0.807	0.738	1.10959e-50
DUSP10	3.63767e-55	0.626301	0.3	0.13	1.52331e-50
ARL2	3.86621e-55	-0.392169	0.128	0.272	1.61901e-50
ZYX	4.48812e-55	-0.493091	0.387	0.548	1.87945e-50
REEP5	6.5802e-55	-0.472716	0.294	0.451	2.75552e-50
STAC	8.02587e-55	-0.311286	0.064	0.177	3.36091e-50
CTBP1	9.30135e-55	-0.430948	0.158	0.314	3.89503e-50
SCCPDH	1.10074e-54	-0.394615	0.123	0.263	4.60947e-50
TOB2	1.14661e-54	0.560878	0.321	0.146	4.80155e-50
AC023157.3	1.19996e-54	0.701701	0.262	0.098	5.02497e-50
TUFT1	1.34217e-54	0.505633	0.231	0.074	5.62048e-50
SERINC3	1.3519e-54	-0.427344	0.149	0.297	5.66124e-50
FAR2	1.46032e-54	-0.307069	0.038	0.143	6.11524e-50
BRK1	1.56799e-54	-0.474284	0.252	0.408	6.56611e-50
SNX17	2.02142e-54	-0.40748	0.127	0.274	8.46488e-50
OS9	2.64588e-54	-0.431914	0.2	0.355	1.10799e-49
ARSB	2.958e-54	-0.369367	0.079	0.195	1.23869e-49
KCNN4	2.9859e-54	0.463504	0.152	0.017	1.25038e-49
TLE4	4.20285e-54	0.735226	0.578	0.425	1.75999e-49
ID3	7.91767e-54	0.708095	0.337	0.162	3.31561e-49
HBEGF	1.02691e-53	0.766879	0.553	0.404	4.3003e-49
NAGA	1.16537e-53	-0.373596	0.087	0.215	4.88012e-49
RNH1	1.18356e-53	-0.49626	0.413	0.565	4.95627e-49
RAB13	1.45908e-53	-0.495846	0.231	0.382	6.11006e-49
NFKBIE	1.53989e-53	0.512282	0.261	0.095	6.44846e-49
RIT1	1.68971e-53	0.547345	0.397	0.223	7.07582e-49
GPATCH2L	1.90035e-53	0.637503	0.38	0.209	7.9579e-49
STAT1	1.96345e-53	-0.421972	0.118	0.258	8.22215e-49
PTPN18	2.38855e-53	-0.415452	0.159	0.31	1.00023e-48
ACOT7	2.42787e-53	-0.331341	0.063	0.174	1.01669e-48
SUB1	2.78548e-53	0.582228	0.582	0.438	1.16645e-48
RPL24	3.30121e-53	0.562828	0.752	0.637	1.38242e-48
ZC3H13	3.54658e-53	-0.451115	0.165	0.312	1.48517e-48
TSPAN14	4.04055e-53	-0.457358	0.22	0.389	1.69202e-48
COX6A1	4.27336e-53	-0.521735	0.44	0.583	1.78951e-48
ADRB2	4.35407e-53	0.670069	0.308	0.154	1.82331e-48
DHCR24	4.66089e-53	-0.291458	0.023	0.113	1.95179e-48
ITGA5	5.02794e-53	0.575246	0.476	0.298	2.1055e-48
AC007952.4	5.27594e-53	0.764448	0.358	0.186	2.20935e-48
THEMIS2	6.59303e-53	-0.423525	0.219	0.386	2.7609e-48
MT-ND5	6.76868e-53	-0.362495	0.997	0.996	2.83445e-48
ZNF622	9.42177e-53	0.486839	0.288	0.122	3.94546e-48
SLC25A1	9.85209e-53	-0.406083	0.109	0.241	4.12566e-48
SCOC	1.24147e-52	-0.325052	0.074	0.192	5.19876e-48
GADD45G	1.31555e-52	0.867239	0.421	0.242	5.50898e-48
CREBL2	1.45867e-52	-0.370163	0.088	0.208	6.10832e-48
ARPC3	1.52273e-52	-0.476887	0.545	0.698	6.37659e-48
MFSD1	1.82368e-52	-0.511659	0.401	0.556	7.63684e-48
SLC35F6	2.08164e-52	-0.369094	0.101	0.233	8.71707e-48
ABHD2	2.08895e-52	-0.433678	0.14	0.274	8.74767e-48
RHOG	2.23004e-52	-0.492406	0.363	0.515	9.33853e-48
ABHD14B	2.25391e-52	-0.365423	0.099	0.229	9.43849e-48
LNPEP	2.3207e-52	-0.441352	0.12	0.257	9.71818e-48
SEL1L	2.38083e-52	-0.447454	0.17	0.315	9.96996e-48
EIF4EBP1	2.43905e-52	-0.466987	0.258	0.42	1.02138e-47
HMGA1	2.48907e-52	0.531278	0.361	0.188	1.04232e-47
PCED1B	2.56817e-52	-0.298009	0.047	0.163	1.07545e-47
NFIL3	3.03695e-52	0.555903	0.375	0.199	1.27175e-47
PIGT	3.28025e-52	-0.373227	0.103	0.231	1.37364e-47
CSK	5.65767e-52	-0.40177	0.148	0.304	2.3692e-47
IQSEC1	5.99915e-52	-0.373093	0.117	0.261	2.5122e-47
DENND4A	7.32897e-52	0.555505	0.307	0.139	3.06908e-47
ATIC	7.77641e-52	-0.332395	0.057	0.17	3.25645e-47
DYNLRB1	8.88097e-52	-0.468589	0.336	0.483	3.71899e-47
NEDD9	9.22973e-52	0.495013	0.188	0.046	3.86504e-47
DCTD	1.03897e-51	-0.333059	0.078	0.197	4.35079e-47
PSME2	1.06165e-51	-0.455385	0.223	0.369	4.44578e-47
ODC1	1.06595e-51	0.556272	0.327	0.161	4.46379e-47
SIK3	1.2861e-51	0.458396	0.257	0.095	5.38566e-47
CEMIP2	2.64038e-51	0.554457	0.28	0.124	1.10569e-46
NFKB2	2.64504e-51	0.471751	0.225	0.066	1.10764e-46
GCLM	2.83979e-51	0.549859	0.256	0.101	1.18919e-46
WARS	2.8957e-51	-0.382889	0.11	0.246	1.21261e-46
CXCL3	2.97112e-51	1.11054	0.679	0.601	1.24419e-46
CPNE3	3.48267e-51	-0.335052	0.073	0.183	1.4584e-46
THAP2	3.51725e-51	0.485768	0.19	0.046	1.47288e-46
PLEKHB2	3.74589e-51	0.601573	0.487	0.339	1.56863e-46
HSD17B14	3.89583e-51	-0.345066	0.063	0.175	1.63142e-46
FOSL1	4.58657e-51	0.369043	0.164	0.024	1.92067e-46
CPEB4	5.40476e-51	0.58419	0.574	0.417	2.2633e-46
KARS	5.9621e-51	-0.363407	0.103	0.236	2.49669e-46
POLG2	7.1324e-51	0.619808	0.391	0.208	2.98676e-46
SNHG9	7.3222e-51	0.604704	0.407	0.226	3.06625e-46
SDF4	7.72257e-51	-0.415134	0.206	0.358	3.2339e-46
ARL8B	9.97686e-51	0.596698	0.463	0.313	4.17791e-46
PKN1	1.04837e-50	-0.408452	0.161	0.309	4.39016e-46
CEBPD	1.33346e-50	0.642008	0.556	0.396	5.584e-46
ADNP2	1.60577e-50	0.475217	0.279	0.115	6.72434e-46
TMEM173	1.74446e-50	-0.369195	0.109	0.244	7.30512e-46
MEGF9	1.77202e-50	-0.423693	0.127	0.264	7.42052e-46
CAPZA1	2.08024e-50	-0.47494	0.399	0.551	8.71122e-46
GRK3	2.22364e-50	-0.425774	0.155	0.304	9.3117e-46
KCNE3	2.27002e-50	-0.36486	0.093	0.213	9.50595e-46
TNFAIP8L2	2.56704e-50	-0.26361	0.04	0.139	1.07497e-45
MINK1	2.64962e-50	-0.362099	0.122	0.261	1.10956e-45
NOP53	2.85019e-50	-0.476742	0.35	0.503	1.19355e-45
NHLRC3	2.99607e-50	-0.374753	0.107	0.248	1.25463e-45
LAMTOR1	3.14136e-50	-0.445504	0.246	0.387	1.31548e-45
ATRAID	3.35473e-50	-0.388887	0.178	0.329	1.40482e-45
MED13	3.96196e-50	0.526468	0.4	0.228	1.65911e-45
FIG4	5.39709e-50	-0.324244	0.069	0.185	2.26008e-45
CREM	5.50245e-50	0.651585	0.261	0.117	2.30421e-45
UNC5B	5.92309e-50	-0.261654	0.039	0.139	2.48035e-45
NCF4	7.19941e-50	-0.388988	0.169	0.315	3.01483e-45
MMP24OS	8.03235e-50	-0.451678	0.273	0.425	3.36363e-45
SLC31A2	9.52494e-50	-0.459076	0.304	0.467	3.98867e-45
SSB	1.08881e-49	-0.415238	0.22	0.366	4.55948e-45
HIBADH	1.16305e-49	-0.259258	0.03	0.115	4.87037e-45
RBM8A	1.19355e-49	0.503343	0.55	0.39	4.99809e-45
C1orf162	1.21645e-49	-0.490529	0.516	0.655	5.09402e-45
ECHDC1	1.24877e-49	-0.410074	0.205	0.353	5.22933e-45
ANXA5	1.30472e-49	-0.42731	0.752	0.854	5.46363e-45
HNRNPA1	2.09458e-49	0.528998	0.653	0.516	8.77125e-45
CLIC2	2.32379e-49	0.539488	0.214	0.081	9.73112e-45
STX12	2.61661e-49	-0.425968	0.193	0.346	1.09573e-44
DBNL	2.76302e-49	-0.397058	0.182	0.331	1.15704e-44
RRBP1	3.09254e-49	-0.432912	0.272	0.426	1.29503e-44
FERMT3	3.40157e-49	-0.443373	0.295	0.45	1.42444e-44
ADGRE2	3.4761e-49	0.493989	0.207	0.061	1.45565e-44
TAGLN2	3.85576e-49	-0.44845	0.696	0.815	1.61464e-44
ABCG2	4.00286e-49	-0.271659	0.041	0.14	1.67624e-44
APH1A	4.21704e-49	-0.381473	0.132	0.273	1.76593e-44
AHR	4.27111e-49	0.562263	0.547	0.388	1.78857e-44
OAZ1	4.81133e-49	-0.405624	0.844	0.906	2.01479e-44
TK2	5.06994e-49	-0.342882	0.088	0.211	2.12309e-44
OLR1	6.76137e-49	-0.361124	0.569	0.754	2.83139e-44
HSD17B11	6.86411e-49	-0.416149	0.173	0.322	2.87441e-44
PDE3B	7.7353e-49	-0.391788	0.088	0.199	3.23924e-44
RAPH1	8.30603e-49	0.40772	0.171	0.037	3.47823e-44
NRARP	8.38933e-49	0.490751	0.164	0.031	3.51312e-44
PTBP3	8.46238e-49	-0.490269	0.282	0.427	3.54371e-44
ACKR3	1.59678e-48	-0.40372	0.093	0.22	6.68667e-44
TP53BP2	2.03565e-48	0.486995	0.222	0.077	8.52448e-44
MFSD2A	2.16204e-48	0.375585	0.154	0.026	9.05377e-44
NDRG1	2.25521e-48	0.493838	0.252	0.096	9.44392e-44
VOPP1	2.26172e-48	-0.377038	0.136	0.284	9.47119e-44
YBX3	2.45476e-48	0.685024	0.657	0.558	1.02795e-43
TUBB2A	2.59853e-48	0.555064	0.342	0.178	1.08816e-43
USPL1	3.04838e-48	0.512886	0.29	0.128	1.27654e-43
DHRS3	3.07533e-48	-0.37869	0.137	0.278	1.28782e-43
TIPARP	3.19501e-48	0.562125	0.543	0.396	1.33794e-43
PDE4B	3.20412e-48	0.629026	0.248	0.099	1.34176e-43
PYCR2	3.6251e-48	-0.281498	0.055	0.16	1.51805e-43
TMEM50A	3.70529e-48	-0.468113	0.333	0.48	1.55163e-43
DCXR	3.74892e-48	-0.42787	0.175	0.313	1.5699e-43
SNX27	3.91133e-48	-0.428934	0.174	0.318	1.63791e-43
RBMS1	4.88897e-48	-0.422534	0.213	0.366	2.0473e-43
ARC	6.15462e-48	0.848159	0.214	0.077	2.57731e-43
SNAPC1	6.83175e-48	0.602371	0.198	0.065	2.86086e-43
RETREG3	6.85929e-48	-0.28879	0.045	0.148	2.8724e-43
COPZ1	8.77303e-48	-0.355023	0.111	0.234	3.67379e-43
FARP1	1.01646e-47	-0.314602	0.063	0.176	4.25655e-43
SSR1	1.07556e-47	-0.431008	0.196	0.333	4.50401e-43
RPS11	1.19089e-47	-0.365174	0.789	0.885	4.98699e-43
CNDP2	1.23548e-47	-0.440055	0.324	0.486	5.17369e-43
CYBC1	1.26222e-47	-0.365822	0.118	0.25	5.28568e-43
CD82	1.3436e-47	-0.40749	0.163	0.318	5.62647e-43
ELL2	1.4367e-47	0.509897	0.466	0.299	6.01633e-43
EIF2S2	1.4689e-47	-0.442303	0.267	0.427	6.15116e-43
RAB1B	1.6829e-47	-0.365046	0.135	0.271	7.04733e-43
RASGRP3	2.37411e-47	0.47017	0.213	0.064	9.94183e-43
TTC39B	2.88335e-47	-0.331898	0.079	0.202	1.20743e-42
PEA15	2.96128e-47	0.4882	0.282	0.128	1.24006e-42
ACTN1	3.56644e-47	-0.436812	0.309	0.471	1.49348e-42
TXNDC12	3.67474e-47	-0.382969	0.141	0.267	1.53883e-42
ISG15	4.8581e-47	-0.514376	0.268	0.438	2.03438e-42
PRKDC	5.07661e-47	-0.370702	0.11	0.236	2.12588e-42
IFIT1	5.31825e-47	-0.343987	0.031	0.12	2.22707e-42
CXCR4	6.81315e-47	0.651868	0.576	0.428	2.85308e-42
BCL3	7.18858e-47	0.393932	0.19	0.051	3.01029e-42
RNF149	9.70791e-47	-0.477341	0.485	0.632	4.06528e-42
UBE2L6	1.36277e-46	-0.324262	0.098	0.216	5.70674e-42
TWF2	1.72719e-46	-0.375145	0.173	0.312	7.23278e-42
MLF2	1.78985e-46	-0.411031	0.229	0.379	7.49518e-42
TNFRSF10D	1.82831e-46	0.472312	0.194	0.056	7.65623e-42
VDAC1	1.87085e-46	-0.449482	0.292	0.44	7.83437e-42
MMP9	1.98546e-46	0.522429	0.127	0.009	8.31433e-42
GCH1	2.02328e-46	0.421505	0.165	0.037	8.47269e-42
PARVG	2.02401e-46	-0.444376	0.3	0.459	8.47573e-42
AZI2	2.29567e-46	-0.432393	0.224	0.375	9.61336e-42
VPS41	2.39776e-46	-0.345985	0.097	0.219	1.00409e-41
TENT5C	2.56735e-46	0.505395	0.19	0.062	1.0751e-41
CALM3	2.66065e-46	-0.398031	0.163	0.301	1.11417e-41
EGR2	2.67252e-46	0.606435	0.328	0.178	1.11915e-41
MRPS6	2.77121e-46	0.496668	0.257	0.116	1.16047e-41
LDLR	3.06865e-46	0.523553	0.266	0.107	1.28503e-41
RPN2	3.31265e-46	-0.406245	0.15	0.277	1.38721e-41
ADCY3	3.64197e-46	-0.34703	0.077	0.183	1.52511e-41
GGA2	3.69342e-46	-0.399819	0.189	0.331	1.54666e-41
HEXA	4.37962e-46	-0.429599	0.407	0.565	1.83401e-41
VKORC1	4.8718e-46	-0.404015	0.205	0.346	2.04011e-41
FILIP1L	5.06877e-46	0.670715	0.242	0.103	2.1226e-41
FCHO2	5.33997e-46	-0.42051	0.178	0.318	2.23616e-41
SLC25A44	6.31876e-46	0.455964	0.231	0.085	2.64605e-41
ARRB1	6.5392e-46	-0.330298	0.075	0.192	2.73835e-41
SELENOM	7.64755e-46	-0.295717	0.065	0.166	3.20249e-41
SSU72	7.93364e-46	-0.419969	0.264	0.406	3.32229e-41
FXR1	7.95598e-46	0.487759	0.41	0.253	3.33165e-41
ERP44	9.3001e-46	-0.383345	0.187	0.319	3.89451e-41
C6orf62	9.99868e-46	0.572021	0.682	0.555	4.18705e-41
GANAB	1.03792e-45	-0.333996	0.094	0.218	4.34638e-41
KMT2E-AS1	1.04836e-45	0.546258	0.314	0.155	4.3901e-41
CAPRIN1	1.14399e-45	-0.387122	0.171	0.304	4.79056e-41
ATP5MC3	1.24964e-45	-0.44371	0.359	0.506	5.23297e-41
LSM4	1.38445e-45	-0.385018	0.182	0.321	5.79754e-41
RIPK2	1.8358e-45	0.495008	0.296	0.148	7.6876e-41
CSTB	2.09403e-45	-0.298715	0.887	0.954	8.76896e-41
GCA	2.465e-45	-0.413739	0.179	0.318	1.03224e-40
USP53	2.85039e-45	0.515834	0.222	0.078	1.19363e-40
SFT2D1	3.40795e-45	-0.375106	0.202	0.337	1.42711e-40
MT-CO2	3.63953e-45	-0.309021	1	1	1.52409e-40
ARL11	4.89541e-45	-0.272269	0.057	0.164	2.05e-40
ZFYVE16	5.64934e-45	0.571013	0.374	0.226	2.36572e-40
AKT1	6.00308e-45	-0.352953	0.107	0.239	2.51385e-40
ELAVL1	6.44333e-45	-0.382347	0.134	0.259	2.69821e-40
SPCS2	6.50454e-45	-0.435209	0.305	0.444	2.72384e-40
PSMB3	8.79728e-45	-0.440148	0.289	0.427	3.68395e-40
SRP72	8.95676e-45	-0.380021	0.151	0.277	3.75073e-40
RBM39	1.02527e-44	0.488215	0.657	0.529	4.29342e-40
FLVCR2	1.06213e-44	-0.355354	0.113	0.236	4.44777e-40
PRDM1	1.18522e-44	0.52783	0.148	0.023	4.96321e-40
MYDGF	1.20499e-44	-0.403186	0.218	0.354	5.04603e-40
RABAC1	1.4286e-44	-0.433819	0.272	0.413	5.9824e-40
TMED7	1.44092e-44	-0.377505	0.16	0.285	6.034e-40
MS4A6A	1.55785e-44	0.603913	0.302	0.163	6.52364e-40
TGIF1	1.66527e-44	0.497135	0.412	0.253	6.97349e-40
FLII	1.75095e-44	-0.384087	0.187	0.324	7.33226e-40
RNF145	1.88552e-44	0.437914	0.226	0.086	7.89581e-40
CDKN2AIP	2.13841e-44	0.480045	0.284	0.137	8.9548e-40
CALCOCO2	2.39712e-44	-0.366207	0.133	0.252	1.00382e-39
CMTM7	3.04961e-44	-0.368814	0.134	0.263	1.27705e-39
USP38	3.11424e-44	0.441479	0.281	0.129	1.30412e-39
HVCN1	3.11848e-44	-0.310815	0.081	0.187	1.30589e-39
MAP3K2	5.15424e-44	0.537258	0.441	0.28	2.15839e-39
TMEM106B	6.23492e-44	-0.295599	0.059	0.15	2.61093e-39
DCAF12	6.74333e-44	-0.322755	0.067	0.162	2.82384e-39
ETFA	7.11e-44	-0.35089	0.13	0.252	2.97738e-39
CORO2A	7.32442e-44	-0.311329	0.071	0.188	3.06717e-39
BLCAP	8.15535e-44	-0.316505	0.089	0.216	3.41513e-39
PHB	8.16573e-44	-0.330128	0.126	0.256	3.41948e-39
SLC6A6	9.61443e-44	-0.488665	0.359	0.5	4.02614e-39
TRAF1	9.64769e-44	0.362569	0.125	0.013	4.04007e-39
SNAP23	1.06235e-43	0.554364	0.369	0.222	4.44868e-39
TRIQK	1.16934e-43	-0.266364	0.049	0.135	4.89671e-39
STUB1	1.37446e-43	-0.359705	0.147	0.276	5.75568e-39
USP12	1.66301e-43	0.498364	0.293	0.147	6.96402e-39
UPP1	1.66775e-43	0.585692	0.651	0.542	6.98385e-39
SNX2	1.86974e-43	-0.420286	0.258	0.391	7.82971e-39
COQ10B	2.26584e-43	0.4665	0.327	0.174	9.48843e-39
RELB	2.40982e-43	0.373285	0.182	0.049	1.00913e-38
KYNU	2.43175e-43	0.519985	0.437	0.287	1.01832e-38
WEE1	2.60198e-43	0.40175	0.154	0.031	1.0896e-38
EAF1	2.90599e-43	0.474243	0.282	0.132	1.21691e-38
SPARC	3.20689e-43	-0.290169	0.031	0.115	1.34292e-38
CHKA	3.27702e-43	0.393908	0.2	0.064	1.37228e-38
MAP4	4.02382e-43	-0.354427	0.123	0.25	1.68501e-38
CFL1	5.0116e-43	-0.399912	0.88	0.919	2.09866e-38
COX7A2L	5.71729e-43	-0.395771	0.218	0.354	2.39417e-38
LIMD2	6.61482e-43	0.37611	0.129	0.016	2.77002e-38
PLEC	6.85122e-43	-0.452969	0.455	0.6	2.86902e-38
WNK1	7.04558e-43	-0.483585	0.32	0.451	2.95041e-38
KIF16B	7.05059e-43	-0.30321	0.075	0.188	2.95251e-38
SERPINB6	7.88672e-43	-0.387735	0.222	0.374	3.30264e-38
MPST	8.68092e-43	-0.351115	0.117	0.239	3.63522e-38
AC091271.1	8.7632e-43	0.748414	0.315	0.171	3.66968e-38
SLC3A2	9.34033e-43	0.530682	0.572	0.431	3.91136e-38
OAS1	1.08912e-42	-0.29629	0.076	0.182	4.56078e-38
OGFR	1.2094e-42	-0.393869	0.215	0.357	5.06449e-38
NDUFS7	1.4209e-42	-0.411307	0.287	0.43	5.95017e-38
TLR8	1.45929e-42	-0.28029	0.033	0.119	6.11092e-38
TMBIM1	1.45955e-42	-0.387685	0.206	0.342	6.11201e-38
PSMA4	1.46837e-42	-0.388103	0.235	0.374	6.14893e-38
ARID4B	1.51443e-42	0.499895	0.372	0.223	6.34182e-38
TXNRD2	1.52565e-42	-0.302946	0.076	0.191	6.38882e-38
ARRDC3	2.06109e-42	0.597224	0.371	0.214	8.63102e-38
NDUFS5	2.18004e-42	-0.472331	0.434	0.565	9.12914e-38
CCL18	2.59463e-42	-0.78584	0.438	0.61	1.08653e-37
PLCXD1	2.82748e-42	0.440163	0.182	0.054	1.18404e-37
MOSPD2	2.87765e-42	-0.301415	0.077	0.195	1.20504e-37
GADD45GIP1	2.94674e-42	-0.376397	0.215	0.36	1.23398e-37
AL355075.4	3.55162e-42	0.590349	0.225	0.094	1.48727e-37
BHLHE40	3.67758e-42	0.616581	0.587	0.456	1.54002e-37
SLC25A46	3.82556e-42	-0.323449	0.083	0.195	1.60199e-37
CREB3L2	4.08281e-42	-0.343135	0.1	0.213	1.70972e-37
IDI1	4.93767e-42	0.551432	0.449	0.297	2.0677e-37
CD69	5.81342e-42	0.652645	0.18	0.058	2.43443e-37
AMPD3	6.27815e-42	0.333558	0.121	0.013	2.62904e-37
ACE	6.33122e-42	-0.358042	0.098	0.222	2.65126e-37
PSMB2	6.67116e-42	-0.360619	0.171	0.299	2.79361e-37
DEFB1	8.75278e-42	-0.486259	0.1	0.218	3.66532e-37
PRKACB	9.02011e-42	-0.312564	0.07	0.179	3.77726e-37
ZYG11B	1.1068e-41	-0.33044	0.086	0.203	4.63485e-37
CWC25	1.33101e-41	0.408824	0.277	0.137	5.57373e-37
TAGLN	1.43557e-41	-0.336148	0.099	0.226	6.01161e-37
WDR26	1.46556e-41	0.514389	0.476	0.33	6.13717e-37
NAPRT	1.50754e-41	-0.382466	0.152	0.292	6.31295e-37
ICAM4	1.84031e-41	0.461733	0.162	0.04	7.70648e-37
PILRA	1.8965e-41	-0.340419	0.147	0.277	7.9418e-37
SHTN1	1.90845e-41	-0.395327	0.226	0.367	7.99181e-37
RPL41	2.32056e-41	0.487908	0.958	0.946	9.7176e-37
PPP2R2A	2.32158e-41	0.396112	0.305	0.152	9.72187e-37
TNS3	2.81913e-41	-0.403673	0.205	0.347	1.18054e-36
PTPRA	3.18164e-41	-0.319521	0.112	0.236	1.33234e-36
STX3	3.26639e-41	0.383056	0.246	0.1	1.36784e-36
AC016831.7	3.33851e-41	0.331871	0.184	0.052	1.39803e-36
OCIAD1	3.57274e-41	-0.383877	0.231	0.365	1.49612e-36
DCTN1	3.68052e-41	-0.298137	0.079	0.185	1.54126e-36
UNC13D	4.38292e-41	-0.348787	0.116	0.249	1.83539e-36
LINC00324	4.38339e-41	0.477557	0.157	0.042	1.83559e-36
GNB1	5.10098e-41	-0.397858	0.315	0.456	2.13608e-36
AL360012.1	5.26574e-41	0.58853	0.193	0.061	2.20508e-36
UCP2	5.29954e-41	-0.400326	0.262	0.402	2.21924e-36
ARL4A	5.65896e-41	0.56262	0.631	0.5	2.36974e-36
MAN1B1	6.68052e-41	-0.345044	0.094	0.209	2.79754e-36
DDX42	7.14901e-41	-0.331494	0.094	0.202	2.99372e-36
VPS37B	7.86107e-41	0.394545	0.272	0.122	3.2919e-36
CENPB	1.42275e-40	-0.318127	0.105	0.233	5.95789e-36
HSPA2	1.49614e-40	0.581075	0.293	0.151	6.26523e-36
SLAMF7	1.66395e-40	0.387003	0.107	0.008	6.96795e-36
GTF3A	2.38512e-40	-0.374285	0.188	0.317	9.98791e-36
PSMF1	2.61366e-40	-0.287756	0.083	0.184	1.0945e-35
RABGEF1	2.63953e-40	0.32229	0.19	0.063	1.10533e-35
SLC25A6	3.31812e-40	-0.393215	0.495	0.644	1.3895e-35
NOP56	3.7138e-40	0.443274	0.312	0.168	1.55519e-35
TUBA4A	3.88749e-40	0.501269	0.154	0.039	1.62792e-35
APOBEC3C	4.13498e-40	-0.25849	0.048	0.138	1.73156e-35
CDKN1C	4.28989e-40	0.611773	0.222	0.093	1.79643e-35
CCL2	7.04601e-40	1.4171	0.149	0.026	2.95059e-35
DUSP4	7.89289e-40	0.504115	0.113	0.01	3.30523e-35
MED25	7.89862e-40	-0.327365	0.11	0.236	3.30763e-35
RNF146	8.06694e-40	-0.317451	0.096	0.205	3.37811e-35
USO1	9.65744e-40	-0.323501	0.113	0.224	4.04415e-35
KIAA2013	9.66863e-40	-0.313941	0.109	0.225	4.04884e-35
MEF2D	1.02096e-39	0.406799	0.274	0.123	4.27539e-35
TECR	1.05316e-39	-0.382381	0.296	0.452	4.41022e-35
SP1	1.07683e-39	-0.358384	0.128	0.251	4.50931e-35
RB1CC1	1.11503e-39	0.507624	0.323	0.186	4.66931e-35
AGPAT3	1.15015e-39	-0.302811	0.082	0.182	4.81637e-35
ATL3	1.18662e-39	-0.323854	0.085	0.183	4.96908e-35
CRADD	1.37228e-39	0.37454	0.13	0.027	5.74656e-35
MARVELD1	1.37702e-39	-0.295338	0.076	0.181	5.76643e-35
YTHDC1	1.61504e-39	0.423756	0.371	0.217	6.76315e-35
CFDP1	1.8916e-39	-0.361167	0.181	0.306	7.92128e-35
SASH3	2.79364e-39	-0.307528	0.081	0.19	1.16987e-34
ACOT2	3.39448e-39	-0.253834	0.066	0.161	1.42147e-34
YME1L1	3.59485e-39	0.524584	0.598	0.46	1.50538e-34
CHMP5	3.78096e-39	-0.366896	0.215	0.346	1.58332e-34
GALC	4.01106e-39	-0.314786	0.077	0.178	1.67967e-34
CHMP3	4.01526e-39	-0.34136	0.167	0.296	1.68143e-34
PLOD1	4.19157e-39	-0.274556	0.063	0.164	1.75526e-34
CLIP4	4.63274e-39	-0.378408	0.181	0.312	1.94001e-34
PSMB9	4.6687e-39	-0.29716	0.119	0.236	1.95506e-34
SASH1	5.46571e-39	-0.256499	0.05	0.138	2.28882e-34
ST3GAL6	5.68207e-39	0.469709	0.313	0.182	2.37942e-34
PDIA3	5.79663e-39	-0.428633	0.355	0.487	2.42739e-34
CASC4	5.84365e-39	-0.322352	0.092	0.194	2.44709e-34
ZNF589	6.41456e-39	-0.27175	0.035	0.128	2.68616e-34
EIF4EBP2	7.25564e-39	-0.385716	0.169	0.288	3.03837e-34
SKP1	7.58824e-39	0.461108	0.695	0.588	3.17765e-34
TNFSF12	8.51011e-39	-0.331719	0.165	0.292	3.5637e-34
CSRP1	8.51909e-39	-0.309189	0.107	0.217	3.56745e-34
PPP1CA	9.31354e-39	-0.38153	0.28	0.422	3.90014e-34
TMBIM4	9.79259e-39	-0.395293	0.276	0.412	4.10075e-34
GRB2	9.90696e-39	-0.39062	0.411	0.549	4.14864e-34
BCL2L11	1.15288e-38	0.428545	0.242	0.11	4.82781e-34
TAF10	1.27817e-38	-0.40883	0.293	0.423	5.35245e-34
HNRNPR	1.43814e-38	-0.374589	0.19	0.314	6.02235e-34
XPO6	1.48497e-38	-0.330076	0.096	0.206	6.21846e-34
HLA-B	1.61231e-38	-0.37006	0.875	0.928	6.7517e-34
FSCN1	1.72013e-38	0.422098	0.121	0.019	7.2032e-34
RPS27	1.81112e-38	0.548079	0.886	0.857	7.58426e-34
TOMM40	1.82759e-38	-0.382001	0.164	0.292	7.65323e-34
BCL6	1.84927e-38	0.509686	0.356	0.211	7.74399e-34
PPA2	1.93432e-38	-0.278102	0.074	0.175	8.10014e-34
CORO1A	2.45269e-38	0.365762	0.164	0.043	1.02709e-33
TAF1D	2.47055e-38	0.463978	0.436	0.286	1.03457e-33
DYNLT3	2.63286e-38	-0.321573	0.132	0.251	1.10254e-33
RBL2	3.22293e-38	-0.291956	0.063	0.159	1.34963e-33
NKRF	3.73408e-38	0.347812	0.185	0.058	1.56368e-33
SOCS1	4.17215e-38	0.508876	0.315	0.179	1.74713e-33
GPAT3	4.51558e-38	0.37045	0.106	0.01	1.89095e-33
VPS13C	4.53944e-38	-0.400163	0.26	0.397	1.90094e-33
ERAP2	4.75533e-38	-0.300289	0.095	0.209	1.99134e-33
EIF2AK1	4.78425e-38	-0.292029	0.087	0.191	2.00345e-33
UBAP1	4.96619e-38	0.380205	0.265	0.126	2.07964e-33
NDUFB7	5.28598e-38	-0.376751	0.262	0.396	2.21356e-33
DIAPH1	6.20575e-38	-0.391616	0.23	0.358	2.59872e-33
RASAL2	6.8017e-38	-0.323248	0.11	0.218	2.84828e-33
CXCL1	8.26089e-38	1.11362	0.159	0.045	3.45933e-33
SELENOK	8.36808e-38	0.507322	0.498	0.368	3.50422e-33
DCAF7	9.28333e-38	-0.325034	0.116	0.233	3.88749e-33
UBASH3B	9.91912e-38	-0.333483	0.125	0.235	4.15373e-33
TRAPPC1	1.01203e-37	-0.35491	0.216	0.344	4.23799e-33
MEF2C	1.01958e-37	0.436441	0.178	0.059	4.2696e-33
STARD7	1.44682e-37	-0.36256	0.174	0.305	6.05872e-33
BCL10	1.50074e-37	0.38636	0.316	0.176	6.28449e-33
BAZ1A	1.59692e-37	0.515868	0.446	0.326	6.68727e-33
BCL2	1.7885e-37	0.381862	0.158	0.041	7.48953e-33
VIM-AS1	1.79313e-37	0.449796	0.207	0.084	7.50893e-33
MYO9B	1.98546e-37	-0.415759	0.412	0.54	8.31432e-33
AHNAK	2.19974e-37	-0.433892	0.668	0.765	9.21165e-33
SPATA13	2.6577e-37	-0.300361	0.084	0.185	1.11294e-32
APMAP	2.77626e-37	-0.297689	0.089	0.195	1.16258e-32
XRCC6	2.8852e-37	-0.386676	0.24	0.36	1.2082e-32
HACD3	3.52595e-37	-0.259922	0.057	0.147	1.47653e-32
CLTC	3.54367e-37	-0.436252	0.332	0.459	1.48395e-32
AC002456.1	3.70062e-37	0.362742	0.102	0.008	1.54967e-32
AC008393.1	5.66692e-37	0.489461	0.163	0.052	2.37308e-32
HMGN2	5.92504e-37	-0.403231	0.436	0.571	2.48117e-32
PSMB8	6.07598e-37	-0.293268	0.116	0.225	2.54438e-32
ICAM2	6.74278e-37	-0.257377	0.069	0.158	2.82361e-32
BIRC3	6.93526e-37	0.924609	0.199	0.08	2.90421e-32
RPS6KA1	6.9864e-37	-0.365089	0.176	0.303	2.92562e-32
IL6ST	7.19468e-37	0.385733	0.309	0.163	3.01285e-32
STAB1	7.50616e-37	0.464779	0.157	0.039	3.14328e-32
SQOR	7.62311e-37	-0.35036	0.161	0.281	3.19226e-32
PSMB5	7.786e-37	-0.272002	0.102	0.207	3.26047e-32
SUMO2	7.98352e-37	-0.412184	0.455	0.593	3.34318e-32
WDR74	9.06586e-37	0.51419	0.341	0.204	3.79642e-32
RAB11B	1.03404e-36	-0.355334	0.182	0.304	4.33015e-32
SCIMP	1.06733e-36	-0.257816	0.076	0.181	4.46954e-32
MR1	1.07688e-36	-0.286893	0.1	0.224	4.50953e-32
RPL4	1.1976e-36	-0.364936	0.515	0.653	5.01508e-32
MOAP1	1.20595e-36	0.367511	0.198	0.074	5.05003e-32
GSAP	1.21923e-36	-0.324022	0.177	0.322	5.10564e-32
PCYT2	1.37966e-36	-0.256375	0.051	0.144	5.77747e-32
PGAM1	1.84007e-36	-0.379409	0.216	0.334	7.70547e-32
RER1	1.85834e-36	-0.325441	0.181	0.3	7.78197e-32
SCAND1	1.95984e-36	-0.38917	0.334	0.472	8.20702e-32
JARID2	2.02079e-36	0.433987	0.291	0.152	8.46226e-32
AL118516.1	2.14586e-36	0.563337	0.349	0.201	8.98601e-32
CLPTM1L	2.24078e-36	-0.311262	0.111	0.216	9.38348e-32
IFI30	2.40885e-36	0.5412	0.502	0.357	1.00873e-31
IARS2	2.90517e-36	-0.285793	0.079	0.169	1.21657e-31
PRPF8	2.96555e-36	-0.338485	0.165	0.296	1.24185e-31
ZMYND15	3.14125e-36	-0.287369	0.081	0.186	1.31543e-31
GNA13	3.36234e-36	0.416216	0.336	0.189	1.40801e-31
RPL5	3.63486e-36	-0.279834	0.569	0.726	1.52213e-31
ARL4C	3.7238e-36	0.526304	0.239	0.114	1.55938e-31
SEMA4A	3.89289e-36	0.450528	0.234	0.106	1.63019e-31
GLOD4	4.23604e-36	-0.254583	0.076	0.169	1.77388e-31
TUFM	4.46116e-36	-0.350625	0.196	0.318	1.86816e-31
EMC10	4.90052e-36	-0.350557	0.206	0.342	2.05214e-31
DARS	5.0315e-36	-0.323235	0.145	0.257	2.10699e-31
RPS27L	5.06674e-36	-0.447495	0.591	0.685	2.12175e-31
ATP6V1G1	5.1159e-36	0.592823	0.633	0.542	2.14233e-31
DHRS7	5.26617e-36	-0.324517	0.157	0.279	2.20526e-31
TM9SF2	5.44634e-36	-0.345414	0.16	0.271	2.28071e-31
ATP6V0E1	5.69438e-36	-0.40733	0.541	0.655	2.38458e-31
BRI3	6.08245e-36	-0.353845	0.731	0.827	2.54709e-31
TMEM147	6.32101e-36	-0.347913	0.197	0.316	2.64698e-31
FAM53B	7.4189e-36	-0.282249	0.06	0.153	3.10674e-31
S100A11	7.5232e-36	-0.313697	0.922	0.97	3.15041e-31
DTX3L	8.57247e-36	-0.296088	0.088	0.189	3.58981e-31
TEX264	8.58053e-36	-0.275399	0.097	0.203	3.59318e-31
ATF6B	9.00612e-36	-0.334271	0.136	0.261	3.7714e-31
CHID1	9.78758e-36	-0.265319	0.064	0.149	4.09865e-31
PABPC1	1.08269e-35	0.352162	0.924	0.882	4.53389e-31
ANP32A	1.14484e-35	-0.344723	0.183	0.303	4.79412e-31
ANKRD37	1.20018e-35	0.389804	0.157	0.047	5.02588e-31
C4orf48	1.21134e-35	-0.402648	0.477	0.594	5.0726e-31
CSDE1	1.25758e-35	-0.448353	0.426	0.541	5.26622e-31
PSME4	1.25866e-35	-0.466458	0.298	0.419	5.27076e-31
ABHD17A	1.27366e-35	-0.315885	0.152	0.282	5.3336e-31
PARP14	1.3542e-35	-0.413011	0.216	0.342	5.67084e-31
ACTG1	1.37313e-35	-0.43613	0.775	0.841	5.75013e-31
RBM42	1.43605e-35	-0.315507	0.139	0.254	6.01362e-31
MYO1F	1.50904e-35	-0.386276	0.242	0.381	6.31924e-31
CLPTM1	1.57791e-35	-0.301556	0.118	0.24	6.60764e-31
GDI1	1.58187e-35	-0.358898	0.163	0.286	6.62425e-31
IVNS1ABP	1.62892e-35	0.456504	0.51	0.373	6.82128e-31
HNRNPUL2	1.6688e-35	-0.299517	0.103	0.203	6.98825e-31
KIF1B	1.7163e-35	0.429421	0.298	0.163	7.18717e-31
TANGO2	1.7588e-35	-0.265032	0.058	0.146	7.36515e-31
IL7R	1.89275e-35	0.662992	0.37	0.252	7.92609e-31
SRSF5	1.96027e-35	0.472205	0.62	0.498	8.20882e-31
GNAS	2.05476e-35	-0.420087	0.767	0.832	8.6045e-31
NBR1	2.11047e-35	-0.276165	0.087	0.196	8.83779e-31
ARF3	2.12059e-35	-0.326981	0.151	0.268	8.88017e-31
PDCL	2.1717e-35	-0.300792	0.113	0.218	9.0942e-31
IMMT	2.22618e-35	-0.312977	0.116	0.212	9.32235e-31
RNASEK	2.55486e-35	0.388323	0.273	0.133	1.06987e-30
TMCO1	3.1234e-35	-0.350485	0.207	0.333	1.30796e-30
HSD3B7	3.40283e-35	-0.286673	0.106	0.227	1.42497e-30
RHOA	3.97892e-35	-0.394349	0.584	0.704	1.66621e-30
RAB5C	4.04471e-35	-0.36099	0.258	0.385	1.69376e-30
MRPL16	4.30181e-35	-0.254815	0.06	0.149	1.80143e-30
PHPT1	4.9444e-35	-0.391922	0.282	0.416	2.07052e-30
CD300LB	5.69613e-35	0.313255	0.111	0.014	2.38531e-30
TMEM179B	6.16506e-35	-0.291694	0.116	0.219	2.58168e-30
UBE2M	6.30726e-35	-0.322697	0.175	0.303	2.64123e-30
PDCD6	6.38782e-35	-0.321179	0.161	0.277	2.67496e-30
CTBS	7.94378e-35	-0.35439	0.16	0.27	3.32654e-30
MOB4	8.12662e-35	0.473237	0.282	0.153	3.4031e-30
KDELR1	8.17933e-35	-0.361117	0.221	0.343	3.42518e-30
MTSS1	9.19458e-35	0.274504	0.11	0.012	3.85032e-30
LAMTOR2	9.22639e-35	-0.340402	0.203	0.322	3.86364e-30
UGCG	1.03617e-34	0.478077	0.333	0.203	4.33906e-30
MUM1	1.10015e-34	0.383475	0.243	0.115	4.60699e-30
ATM	1.12193e-34	-0.353824	0.176	0.307	4.6982e-30
GIT2	1.12264e-34	-0.300827	0.114	0.225	4.70115e-30
IL1RN	1.24466e-34	0.657469	0.202	0.093	5.21216e-30
MRPL41	1.47917e-34	-0.371619	0.33	0.465	6.19419e-30
MT-ND6	1.4997e-34	-0.585059	0.446	0.573	6.28016e-30
TAX1BP1	1.65082e-34	-0.390743	0.395	0.519	6.91297e-30
SLC25A24	1.65209e-34	-0.357443	0.171	0.275	6.9183e-30
IL1R2	1.65763e-34	0.548521	0.145	0.033	6.94149e-30
GBP1	1.70229e-34	-0.2566	0.079	0.184	7.1285e-30
ANPEP	1.804e-34	-0.410134	0.353	0.491	7.55443e-30
WASHC4	2.11819e-34	-0.374716	0.207	0.328	8.87012e-30
DGUOK	2.13274e-34	-0.318837	0.133	0.24	8.93105e-30
BBX	2.36102e-34	-0.352978	0.159	0.269	9.887e-30
NIPSNAP2	2.38979e-34	-0.315447	0.12	0.226	1.00075e-29
MNDA	2.5974e-34	-0.424986	0.327	0.446	1.08769e-29
MCOLN1	2.99547e-34	-0.347605	0.28	0.423	1.25438e-29
CCT8	3.04816e-34	-0.377945	0.237	0.351	1.27645e-29
AC245140.2	3.08108e-34	0.473728	0.145	0.044	1.29023e-29
FDX1	3.48875e-34	-0.396987	0.247	0.377	1.46095e-29
KAT8	3.68659e-34	-0.312557	0.14	0.267	1.54379e-29
CTSL	4.85339e-34	-0.396845	0.61	0.756	2.0324e-29
SLC25A11	4.96136e-34	-0.281585	0.103	0.209	2.07762e-29
NAF1	5.43766e-34	0.483697	0.194	0.082	2.27708e-29
RBX1	5.94279e-34	-0.381003	0.38	0.503	2.4886e-29
ADH5	6.00117e-34	-0.26667	0.113	0.222	2.51305e-29
PSMB1	7.79001e-34	-0.365795	0.287	0.403	3.26214e-29
DSC2	8.09504e-34	-0.291873	0.089	0.185	3.38988e-29
OSBPL11	9.38356e-34	-0.356055	0.258	0.393	3.92946e-29
NDUFB10	9.4559e-34	-0.351783	0.265	0.398	3.95975e-29
TP53INP2	9.52861e-34	0.304356	0.164	0.053	3.9902e-29
LMNA	9.812e-34	0.648046	0.778	0.752	4.10887e-29
ING1	1.02761e-33	0.427298	0.285	0.162	4.30322e-29
MIR181A1HG	1.05454e-33	0.413573	0.241	0.113	4.416e-29
EIF2S3	1.06617e-33	-0.349964	0.206	0.331	4.46471e-29
TM6SF1	1.18045e-33	-0.268957	0.089	0.187	4.94325e-29
PRAM1	1.21846e-33	-0.301191	0.109	0.224	5.10241e-29
IDH3G	1.32525e-33	-0.331844	0.16	0.28	5.54962e-29
ARFGAP3	1.39155e-33	0.503672	0.303	0.186	5.82724e-29
PRDX5	1.50473e-33	-0.361479	0.245	0.363	6.30122e-29
DGLUCY	1.57522e-33	-0.253476	0.075	0.175	6.59641e-29
RHOB	1.6269e-33	0.587866	0.806	0.739	6.8128e-29
ACO2	1.64328e-33	-0.266201	0.096	0.196	6.88139e-29
BAG6	1.79182e-33	-0.338588	0.198	0.326	7.50341e-29
ATP5MC2	1.97328e-33	-0.366504	0.575	0.698	8.26332e-29
LIN7C	2.17652e-33	-0.269889	0.069	0.159	9.11438e-29
SLC31A1	2.40609e-33	-0.353502	0.187	0.298	1.00757e-28
FGD2	2.42567e-33	-0.313894	0.15	0.272	1.01578e-28
RENBP	2.4971e-33	-0.326828	0.153	0.267	1.04569e-28
ZC3HAV1	2.57381e-33	0.51117	0.366	0.245	1.07781e-28
HLA-DOA	2.62197e-33	-0.256089	0.07	0.156	1.09798e-28
SMCO4	3.10384e-33	-0.288451	0.125	0.234	1.29976e-28
PSMG2	3.23929e-33	-0.313478	0.174	0.287	1.35649e-28
CPPED1	3.26502e-33	-0.263581	0.08	0.172	1.36726e-28
ARG2	3.35072e-33	0.303635	0.13	0.033	1.40315e-28
CASP8	3.50513e-33	-0.285751	0.104	0.216	1.46781e-28
HSD17B10	3.68388e-33	-0.272991	0.1	0.192	1.54266e-28
LINC00685	4.1821e-33	0.513951	0.288	0.164	1.7513e-28
AC234772.3	4.2758e-33	0.299958	0.135	0.031	1.79053e-28
TBC1D7	4.62298e-33	0.331332	0.189	0.077	1.93592e-28
SPG11	4.69415e-33	-0.327625	0.15	0.271	1.96572e-28
NDUFB8	5.1386e-33	-0.36989	0.257	0.373	2.15184e-28
MFSD10	5.18055e-33	-0.29744	0.153	0.261	2.16941e-28
BCAT1	5.2808e-33	0.373766	0.206	0.082	2.21139e-28
ERF	5.70146e-33	0.371548	0.203	0.084	2.38754e-28
ELF1	5.72084e-33	0.47701	0.46	0.347	2.39566e-28
SPNS1	6.2704e-33	-0.332552	0.229	0.359	2.62579e-28
ANKRD12	6.51662e-33	0.456344	0.525	0.398	2.7289e-28
RASSF2	6.73002e-33	0.309341	0.146	0.035	2.81826e-28
ATP5F1D	7.1817e-33	-0.3366	0.486	0.612	3.00741e-28
TSPAN4	7.29016e-33	-0.296959	0.109	0.218	3.05283e-28
EIF4A1	7.73795e-33	0.408075	0.614	0.486	3.24034e-28
AC108134.2	7.93119e-33	0.686843	0.139	0.04	3.32127e-28
RNF103	7.94367e-33	0.391326	0.247	0.123	3.32649e-28
GUK1	8.82648e-33	-0.358373	0.333	0.457	3.69618e-28
SND1	9.72344e-33	-0.296194	0.112	0.208	4.07179e-28
SMIM25	1.15404e-32	-0.346703	0.244	0.38	4.83265e-28
NDUFV1	1.2887e-32	-0.328061	0.157	0.271	5.39657e-28
AC243829.4	1.39518e-32	0.427516	0.137	0.038	5.84247e-28
TNFRSF10B	1.41003e-32	0.366105	0.263	0.136	5.90462e-28
ARRDC4	1.45385e-32	-0.348793	0.178	0.298	6.08815e-28
ATP5IF1	1.52374e-32	-0.371421	0.274	0.389	6.38083e-28
SELENOF	1.54169e-32	-0.336262	0.207	0.321	6.45596e-28
SNHG15	1.60992e-32	0.403078	0.251	0.124	6.7417e-28
ZDHHC24	1.67743e-32	-0.267884	0.088	0.19	7.0244e-28
PLEKHG2	1.67846e-32	0.372679	0.193	0.071	7.0287e-28
NDUFS3	1.7352e-32	-0.260891	0.101	0.203	7.26634e-28
MIIP	1.78919e-32	-0.292102	0.11	0.216	7.4924e-28
CBR1	1.81348e-32	-0.291753	0.104	0.205	7.59412e-28
ATN1	1.92821e-32	-0.273287	0.106	0.212	8.07457e-28
GNAI3	1.92916e-32	0.423881	0.426	0.292	8.07856e-28
TTC19	1.97558e-32	0.398798	0.229	0.118	8.27292e-28
UBE2E2	2.08087e-32	-0.310985	0.153	0.258	8.71385e-28
ACSL4	2.27071e-32	-0.402379	0.197	0.311	9.50883e-28
HCST	2.36226e-32	-0.410141	0.34	0.456	9.89222e-28
PACS2	2.39587e-32	-0.264406	0.07	0.166	1.00329e-27
BMPR2	2.84665e-32	-0.282583	0.084	0.179	1.19206e-27
GABPB1-AS1	2.95773e-32	0.443142	0.252	0.132	1.23858e-27
MLST8	2.96999e-32	-0.262258	0.075	0.175	1.24371e-27
SERINC2	2.97063e-32	-0.258451	0.093	0.187	1.24398e-27
CDCP1	3.42223e-32	-0.253974	0.073	0.159	1.43309e-27
DUT	3.73302e-32	-0.29842	0.157	0.273	1.56324e-27
ARF4	3.98249e-32	0.440748	0.489	0.369	1.66771e-27
RAB11A	4.00594e-32	-0.335714	0.227	0.345	1.67753e-27
RAB6A	4.11531e-32	-0.295529	0.12	0.221	1.72333e-27
DPY30	4.23589e-32	-0.301258	0.135	0.238	1.77382e-27
SARNP	5.16532e-32	0.365456	0.19	0.075	2.16303e-27
BZW2	5.21104e-32	0.386897	0.231	0.117	2.18217e-27
FAM107B	6.59608e-32	0.600791	0.388	0.287	2.76218e-27
PURB	6.61645e-32	0.417247	0.285	0.159	2.77071e-27
PLOD3	6.6271e-32	-0.293215	0.116	0.215	2.77516e-27
DOK3	7.80251e-32	-0.326528	0.16	0.272	3.26738e-27
IL1A	8.14876e-32	0.545304	0.216	0.095	3.41238e-27
C19orf70	8.51794e-32	-0.324551	0.283	0.41	3.56697e-27
LY86	1.03496e-31	-0.306715	0.138	0.251	4.33399e-27
GPR132	1.07725e-31	0.267696	0.128	0.029	4.51109e-27
CPNE1	1.10381e-31	-0.29728	0.125	0.239	4.62233e-27
QARS	1.10699e-31	-0.280547	0.096	0.191	4.63563e-27
NUDT4	1.42161e-31	0.4611	0.3	0.178	5.95314e-27
ADAM8	1.702e-31	0.322325	0.115	0.021	7.1273e-27
SEC62	1.8779e-31	-0.357276	0.352	0.476	7.86391e-27
ANP32B	2.18869e-31	-0.35181	0.314	0.448	9.16537e-27
EVI2A	2.21079e-31	-0.368685	0.228	0.344	9.25789e-27
VPS72	2.22372e-31	-0.265417	0.07	0.169	9.31203e-27
FAM210A	2.24513e-31	0.337861	0.182	0.08	9.40172e-27
SAP18	2.80015e-31	0.515745	0.697	0.611	1.17259e-26
FAM162A	2.83473e-31	-0.293478	0.149	0.257	1.18707e-26
CSNK2B	3.11849e-31	-0.338757	0.29	0.418	1.3059e-26
AIP	3.54314e-31	-0.283028	0.125	0.227	1.48372e-26
SF3B2	3.98281e-31	-0.314835	0.172	0.289	1.66784e-26
EPC1	4.1187e-31	0.368144	0.335	0.202	1.72475e-26
TSC22D1	4.18356e-31	0.601204	0.324	0.205	1.75191e-26
AMFR	4.31367e-31	-0.287545	0.102	0.202	1.80639e-26
SNRNP27	4.32371e-31	-0.280362	0.117	0.212	1.8106e-26
NDUFS8	4.3762e-31	-0.340824	0.245	0.373	1.83258e-26
CDC42EP3	4.60111e-31	0.551376	0.428	0.326	1.92676e-26
PPP1R9B	4.74124e-31	-0.31006	0.148	0.275	1.98544e-26
SLC7A11	5.06563e-31	0.43394	0.102	0.016	2.12128e-26
WBP2	5.70399e-31	-0.329679	0.286	0.419	2.3886e-26
AC245014.3	5.95756e-31	0.633362	0.212	0.104	2.49479e-26
SLC8A1	6.42162e-31	-0.377799	0.253	0.371	2.68912e-26
STK17A	7.13897e-31	0.291378	0.173	0.066	2.98951e-26
PDGFC	7.45227e-31	-0.313553	0.108	0.208	3.12071e-26
EIF1B	7.62077e-31	0.473197	0.497	0.38	3.19127e-26
SRSF6	7.80062e-31	0.422326	0.461	0.339	3.26659e-26
ABHD12	8.72644e-31	-0.331161	0.197	0.317	3.65428e-26
RNF138	8.9678e-31	0.322646	0.213	0.099	3.75536e-26
SLC16A1	9.66172e-31	0.332031	0.168	0.064	4.04594e-26
MKNK2	1.04085e-30	0.441418	0.323	0.198	4.35866e-26
HSPA1L	1.0454e-30	0.425968	0.248	0.108	4.37773e-26
ATP6AP2	1.20221e-30	-0.343685	0.248	0.36	5.03436e-26
NCL	1.24516e-30	0.40333	0.648	0.546	5.21423e-26
H6PD	1.36003e-30	-0.261726	0.065	0.156	5.69524e-26
DNM2	1.47673e-30	-0.35347	0.248	0.365	6.18397e-26
ADIPOR1	1.56667e-30	-0.310308	0.184	0.292	6.5606e-26
ARPC1A	1.62779e-30	-0.258991	0.082	0.164	6.81653e-26
MSANTD3	1.71166e-30	0.286819	0.134	0.041	7.16776e-26
EIF4G2	1.74668e-30	0.441738	0.709	0.629	7.3144e-26
RPL8	1.79761e-30	-0.277704	0.827	0.891	7.52766e-26
TBCB	1.81977e-30	-0.288344	0.148	0.256	7.62047e-26
ATP5MF	2.02204e-30	-0.389537	0.425	0.53	8.46751e-26
TRIOBP	2.07617e-30	-0.268048	0.094	0.2	8.69419e-26
LPCAT2	2.12042e-30	-0.301256	0.145	0.256	8.87948e-26
IMPDH1	2.12739e-30	-0.284011	0.131	0.245	8.90864e-26
ARSA	2.73409e-30	-0.259634	0.097	0.208	1.14493e-25
EMC7	3.50013e-30	-0.265261	0.109	0.206	1.46571e-25
SARAF	3.5955e-30	-0.35523	0.432	0.561	1.50565e-25
CD300A	3.76668e-30	0.391532	0.174	0.078	1.57734e-25
PRKAR1A	4.35147e-30	-0.334197	0.248	0.375	1.82222e-25
NPIPB5	4.77839e-30	0.333723	0.273	0.146	2.001e-25
TULP4	4.8457e-30	-0.304599	0.114	0.206	2.02918e-25
PIK3AP1	5.10337e-30	-0.306298	0.137	0.246	2.13709e-25
MRPS5	5.24603e-30	-0.273037	0.099	0.194	2.19683e-25
TCN2	5.3804e-30	-0.269797	0.097	0.193	2.25309e-25
CRY1	6.19431e-30	0.277964	0.15	0.046	2.59393e-25
PTTG1IP	6.61637e-30	-0.3127	0.223	0.339	2.77067e-25
COMMD4	7.06452e-30	-0.265374	0.122	0.225	2.95834e-25
RBMS2	7.27615e-30	-0.274905	0.101	0.198	3.04696e-25
ZBTB1	7.28674e-30	0.396896	0.325	0.213	3.0514e-25
DDX17	8.13153e-30	-0.413683	0.538	0.637	3.40516e-25
IMPAD1	8.35715e-30	-0.303886	0.155	0.262	3.49964e-25
JPT1	8.73375e-30	-0.34965	0.381	0.506	3.65734e-25
ZFAND3	8.94283e-30	-0.31457	0.153	0.253	3.7449e-25
HEATR5B	9.01374e-30	-0.298188	0.139	0.263	3.7746e-25
NAA20	9.16171e-30	-0.279646	0.146	0.245	3.83656e-25
QPCT	9.80795e-30	-0.30711	0.096	0.178	4.10718e-25
TRIR	1.04086e-29	-0.352941	0.448	0.565	4.3587e-25
IQGAP2	1.04474e-29	-0.314318	0.145	0.245	4.37493e-25
MAZ	1.07053e-29	-0.334487	0.242	0.361	4.48293e-25
PPCS	1.10263e-29	-0.298975	0.15	0.254	4.61739e-25
PPP6R1	1.21025e-29	-0.295599	0.134	0.249	5.06804e-25
AP5B1	1.25813e-29	-0.260864	0.073	0.162	5.26856e-25
TRIM44	1.26516e-29	-0.313782	0.189	0.308	5.29797e-25
KMO	1.29769e-29	0.462777	0.308	0.193	5.43422e-25
ENOPH1	1.32488e-29	-0.255392	0.081	0.168	5.54806e-25
RABL6	1.34568e-29	-0.285499	0.15	0.273	5.63517e-25
ZBTB2	1.35537e-29	0.299355	0.174	0.067	5.67575e-25
PTPA	1.36789e-29	-0.255518	0.093	0.202	5.7282e-25
UQCRQ	1.42544e-29	-0.406209	0.413	0.507	5.96919e-25
RILPL2	1.54904e-29	0.439208	0.365	0.249	6.48675e-25
HCAR3	1.5542e-29	0.405647	0.182	0.081	6.50837e-25
COPS6	1.59529e-29	-0.253872	0.092	0.18	6.68045e-25
DYNC1H1	1.90699e-29	0.469075	0.523	0.408	7.98571e-25
RGS12	1.91019e-29	-0.323952	0.131	0.232	7.99913e-25
CREG1	2.38845e-29	-0.383436	0.316	0.433	1.00019e-24
KPNA4	2.43475e-29	0.392238	0.404	0.281	1.01958e-24
MAP2K2	2.68825e-29	-0.312566	0.18	0.291	1.12573e-24
MRPL34	3.14931e-29	-0.260735	0.142	0.255	1.3188e-24
TTC37	3.277e-29	-0.3019	0.133	0.237	1.37228e-24
HCFC1R1	3.28451e-29	-0.300966	0.19	0.304	1.37542e-24
AZIN1	3.49244e-29	0.392122	0.393	0.269	1.4625e-24
COPRS	3.55812e-29	-0.286829	0.13	0.223	1.49e-24
PGK1	3.68752e-29	-0.349707	0.302	0.418	1.54419e-24
ASNA1	3.97268e-29	-0.265213	0.118	0.21	1.6636e-24
NLRP3	4.09924e-29	0.380846	0.152	0.052	1.7166e-24
CCDC85B	4.23225e-29	-0.328959	0.192	0.304	1.7723e-24
C7orf50	4.56997e-29	-0.282787	0.143	0.248	1.91372e-24
SCAMP3	4.62781e-29	-0.275139	0.105	0.209	1.93794e-24
ZNF217	4.74498e-29	-0.344776	0.185	0.289	1.98701e-24
NUP93	4.8905e-29	-0.261308	0.08	0.177	2.04795e-24
ATP5F1C	5.28332e-29	-0.325553	0.265	0.384	2.21244e-24
NDUFA4	5.50452e-29	-0.378935	0.379	0.488	2.30507e-24
SLC16A10	6.1599e-29	0.448512	0.243	0.133	2.57952e-24
SRP14	6.48662e-29	-0.344708	0.622	0.724	2.71634e-24
MYC	7.23196e-29	0.495795	0.174	0.085	3.02845e-24
BAG4	7.4851e-29	-0.267624	0.081	0.169	3.13446e-24
ATP5MG	7.75264e-29	-0.33106	0.578	0.685	3.2465e-24
ARRB2	8.96016e-29	-0.357675	0.431	0.542	3.75215e-24
PDE4DIP	9.91299e-29	0.482985	0.516	0.426	4.15116e-24
PTGER4	1.00475e-28	0.513189	0.48	0.384	4.20748e-24
KBTBD2	1.06308e-28	0.341859	0.258	0.14	4.45177e-24
TMED3	1.17993e-28	-0.254947	0.092	0.183	4.94108e-24
HHEX	1.20042e-28	0.377171	0.192	0.093	5.02689e-24
SLC8B1	1.42947e-28	0.404627	0.321	0.192	5.98603e-24
HLA-F	1.59767e-28	-0.288107	0.157	0.27	6.69042e-24
UQCR10	1.86531e-28	-0.408757	0.419	0.514	7.81119e-24
FCGR2B	1.91252e-28	0.309553	0.101	0.02	8.00888e-24
DHRS9	2.01353e-28	0.256793	0.107	0.026	8.43186e-24
SLC15A4	2.1912e-28	-0.278748	0.087	0.171	9.17587e-24
C17orf67	2.40548e-28	0.280931	0.132	0.04	1.00732e-23
HNRNPUL1	2.57788e-28	-0.257516	0.341	0.472	1.07951e-23
WASF2	2.78629e-28	-0.307196	0.195	0.298	1.16679e-23
CCDC6	2.82963e-28	-0.273797	0.12	0.215	1.18493e-23
MAT2B	2.89797e-28	-0.27264	0.109	0.201	1.21355e-23
STK11	3.16527e-28	-0.298112	0.124	0.233	1.32549e-23
GLG1	3.21918e-28	-0.263585	0.104	0.199	1.34807e-23
BAIAP2	3.33554e-28	0.382091	0.216	0.1	1.39679e-23
C1orf56	3.5289e-28	0.423385	0.256	0.145	1.47776e-23
CPSF2	3.58059e-28	-0.254547	0.092	0.186	1.49941e-23
UBE2D1	3.79134e-28	0.432042	0.335	0.231	1.58766e-23
PCBP2	3.87377e-28	-0.318828	0.654	0.751	1.62218e-23
DOK2	4.48501e-28	-0.328091	0.322	0.446	1.87814e-23
AAK1	4.5381e-28	-0.319166	0.323	0.447	1.90038e-23
SPINT1	4.77912e-28	-0.255192	0.081	0.16	2.0013e-23
CHMP2A	5.1206e-28	-0.30292	0.196	0.301	2.1443e-23
AC006449.6	5.32849e-28	0.309075	0.101	0.021	2.23136e-23
GPS1	5.72779e-28	-0.259724	0.102	0.197	2.39857e-23
LTBR	6.26309e-28	-0.265021	0.145	0.262	2.62273e-23
CYFIP1	6.69273e-28	-0.289872	0.157	0.26	2.80265e-23
PSMD3	7.3302e-28	-0.257515	0.113	0.2	3.0696e-23
C3AR1	7.93992e-28	-0.367507	0.169	0.271	3.32492e-23
UBE2G2	8.3551e-28	-0.277979	0.152	0.26	3.49878e-23
AXL	8.41423e-28	-0.293172	0.13	0.236	3.52354e-23
TENT5A	8.77819e-28	0.495659	0.442	0.33	3.67595e-23
MRNIP	9.92715e-28	0.357818	0.188	0.079	4.15709e-23
NPTN	1.03738e-27	-0.3326	0.262	0.372	4.34411e-23
TMED4	1.08877e-27	-0.284928	0.147	0.251	4.55931e-23
SDHD	1.09513e-27	-0.274118	0.167	0.275	4.58597e-23
IAH1	1.20905e-27	0.37773	0.325	0.201	5.063e-23
SOX4	1.28954e-27	0.711758	0.382	0.278	5.40008e-23
FLCN	1.34435e-27	0.29723	0.223	0.108	5.62961e-23
OTUB1	1.41191e-27	-0.288675	0.174	0.288	5.91252e-23
HSD17B12	1.51137e-27	-0.275896	0.124	0.217	6.32902e-23
RXRA	1.55235e-27	-0.28225	0.137	0.238	6.50064e-23
UBTD2	1.56403e-27	0.260469	0.13	0.04	6.54955e-23
CPVL	1.56846e-27	-0.305272	0.172	0.277	6.56809e-23
ACAA2	1.60683e-27	-0.267403	0.112	0.203	6.72876e-23
FBXO30	1.91561e-27	0.32753	0.204	0.097	8.02179e-23
RAB21	1.94958e-27	0.392995	0.396	0.28	8.16406e-23
XBP1	2.05373e-27	0.433878	0.49	0.38	8.60019e-23
SPP1	2.12834e-27	0.974048	0.121	0.035	8.91263e-23
TADA3	2.25789e-27	-0.252725	0.097	0.192	9.45513e-23
ARL6IP4	2.29465e-27	-0.321616	0.346	0.468	9.60909e-23
RHOT1	2.31111e-27	-0.261595	0.101	0.192	9.67799e-23
RPL39	2.31223e-27	0.340489	0.961	0.967	9.68271e-23
PSMD4	2.49367e-27	-0.261473	0.13	0.229	1.04425e-22
TAF4B	2.57254e-27	0.261377	0.116	0.034	1.07728e-22
BCL11A	3.24832e-27	0.275544	0.1	0.02	1.36027e-22
NCLN	3.54129e-27	-0.264906	0.121	0.231	1.48295e-22
EWSR1	3.61905e-27	0.372246	0.438	0.328	1.51551e-22
CD109	3.80769e-27	0.300546	0.134	0.047	1.59451e-22
2022-09-02	4.75995e-27	-0.350748	0.294	0.402	1.99328e-22
RFX2	4.77039e-27	0.280003	0.174	0.074	1.99765e-22
USP25	5.14602e-27	-0.286949	0.157	0.264	2.15495e-22
SLC12A9	5.82613e-27	-0.278858	0.121	0.219	2.43975e-22
TMEM160	7.31398e-27	-0.301566	0.239	0.364	3.0628e-22
THBS1	7.34763e-27	-0.255393	0.338	0.519	3.07689e-22
EIF2AK2	8.07568e-27	-0.3013	0.141	0.244	3.38177e-22
SKI	8.28599e-27	-0.33711	0.274	0.388	3.46984e-22
CUTA	9.94524e-27	-0.330637	0.276	0.381	4.16467e-22
CHD3	1.01934e-26	0.275855	0.143	0.048	4.26858e-22
PPP4C	1.02171e-26	-0.303556	0.287	0.41	4.27852e-22
HAUS6	1.03142e-26	0.388638	0.163	0.072	4.31918e-22
MEX3C	1.04479e-26	0.27156	0.141	0.051	4.37515e-22
PSMC5	1.24258e-26	-0.259161	0.113	0.198	5.20344e-22
ZSWIM6	1.25566e-26	0.329447	0.248	0.134	5.2582e-22
NR1H2	1.33279e-26	-0.303781	0.19	0.294	5.58117e-22
PKNOX1	1.41044e-26	0.299116	0.205	0.1	5.90635e-22
SLC1A3	1.48299e-26	-0.345492	0.279	0.401	6.21016e-22
LYAR	1.58225e-26	-0.327889	0.198	0.313	6.62585e-22
CHMP1A	1.6451e-26	-0.262764	0.107	0.199	6.88901e-22
ERP29	1.75385e-26	-0.301239	0.227	0.343	7.34441e-22
RNMT	1.75887e-26	0.390448	0.364	0.253	7.36546e-22
SPRY1	1.84798e-26	-0.29057	0.063	0.142	7.73862e-22
COX5B	1.8858e-26	-0.369992	0.441	0.541	7.89696e-22
IL13RA1	2.11123e-26	-0.310463	0.199	0.306	8.84099e-22
EIF5B	2.1662e-26	-0.312428	0.255	0.378	9.07119e-22
CERS2	2.21881e-26	-0.270607	0.132	0.224	9.29148e-22
MGST2	2.32759e-26	-0.286035	0.175	0.275	9.74704e-22
GPSM3	2.48825e-26	-0.295699	0.244	0.353	1.04198e-21
NCOR1	2.80256e-26	-0.330584	0.24	0.348	1.1736e-21
NDUFS1	3.06128e-26	-0.263498	0.099	0.182	1.28194e-21
CGAS	3.11907e-26	0.334135	0.214	0.11	1.30614e-21
FBXW7	3.19198e-26	0.290913	0.237	0.125	1.33668e-21
S100A8	3.56207e-26	0.718951	0.312	0.202	1.49165e-21
SMS	3.84454e-26	-0.316121	0.22	0.322	1.60994e-21
SNN	4.47008e-26	0.273489	0.149	0.061	1.87189e-21
NOP58	5.07571e-26	0.381069	0.313	0.201	2.1255e-21
TFPI	5.62177e-26	0.35991	0.208	0.1	2.35417e-21
RBM25	5.84277e-26	0.327917	0.537	0.416	2.44672e-21
BCAS2	5.90035e-26	0.331051	0.22	0.12	2.47083e-21
PSMD13	6.13811e-26	-0.252898	0.11	0.2	2.57039e-21
REX1BD	6.99407e-26	-0.309315	0.242	0.35	2.92884e-21
FNIP1	7.46062e-26	0.36476	0.391	0.276	3.12421e-21
UBXN4	8.6526e-26	-0.30813	0.266	0.379	3.62336e-21
SLC35E3	8.67305e-26	-0.311841	0.224	0.339	3.63193e-21
Z93241.1	9.30553e-26	0.424938	0.152	0.068	3.89678e-21
SERPINH1	9.62665e-26	0.419246	0.224	0.119	4.03126e-21
LAMTOR5	1.0042e-25	-0.309246	0.28	0.389	4.20517e-21
RNASET2	1.10922e-25	-0.319257	0.315	0.43	4.64495e-21
SMURF2	1.1096e-25	0.26207	0.194	0.088	4.64655e-21
TBC1D9	1.11909e-25	-0.270327	0.158	0.26	4.6863e-21
SEC61A1	1.12726e-25	-0.256824	0.146	0.265	4.72053e-21
KRAS	1.13897e-25	0.326578	0.235	0.136	4.76954e-21
TEX10	1.15495e-25	0.287986	0.14	0.053	4.83646e-21
PTGES3	1.15693e-25	0.448966	0.561	0.481	4.84476e-21
MBD3	1.25303e-25	-0.274843	0.126	0.236	5.2472e-21
PPM1D	1.76378e-25	0.289611	0.165	0.07	7.386e-21
F11R	1.87348e-25	-0.269262	0.114	0.204	7.84541e-21
NHP2	2.6539e-25	-0.25977	0.132	0.227	1.11135e-20
C1QBP	2.67853e-25	-0.25804	0.138	0.229	1.12166e-20
KIAA0930	2.83035e-25	-0.272707	0.145	0.245	1.18524e-20
BTBD19	3.04008e-25	0.254166	0.163	0.066	1.27306e-20
AKR1A1	3.16209e-25	-0.309744	0.261	0.357	1.32416e-20
MRPS15	3.41484e-25	-0.25043	0.161	0.26	1.43e-20
ZNF358	3.75753e-25	-0.255009	0.089	0.183	1.5735e-20
PLCB2	3.90646e-25	-0.272448	0.13	0.22	1.63587e-20
SUGT1	4.01255e-25	0.351188	0.281	0.173	1.68029e-20
ID1	4.19918e-25	0.388148	0.168	0.076	1.75845e-20
PDCD6IP	4.38713e-25	-0.327385	0.349	0.454	1.83716e-20
MFSD14B	4.51215e-25	-0.276904	0.149	0.243	1.88951e-20
LYN	5.27306e-25	-0.322844	0.282	0.395	2.20815e-20
TRIM25	5.30062e-25	0.350393	0.272	0.16	2.21969e-20
LHFPL2	5.52938e-25	0.421575	0.279	0.178	2.31548e-20
MIR29B2CHG	5.65092e-25	-0.30105	0.119	0.223	2.36638e-20
HSPA5	6.01519e-25	0.435934	0.636	0.534	2.51892e-20
PIP4K2A	6.04009e-25	-0.260255	0.134	0.223	2.52935e-20
NSMAF	6.22947e-25	0.360689	0.307	0.191	2.60865e-20
AC092803.2	6.50356e-25	0.315353	0.154	0.062	2.72343e-20
AKAP9	6.79269e-25	-0.31359	0.257	0.369	2.84451e-20
MKNK1	7.23344e-25	-0.280681	0.187	0.291	3.02907e-20
PLEKHO1	7.53213e-25	0.329003	0.249	0.138	3.15415e-20
RAB5B	7.80614e-25	-0.266336	0.107	0.196	3.2689e-20
SIN3A	7.97835e-25	0.318973	0.224	0.117	3.34102e-20
AP1B1	8.05342e-25	-0.276751	0.182	0.293	3.37245e-20
PRKACA	8.8672e-25	-0.254198	0.124	0.223	3.71323e-20
MOB3B	9.29323e-25	-0.283154	0.132	0.212	3.89163e-20
ZNF524	9.40852e-25	-0.269016	0.12	0.211	3.93991e-20
NDUFA11	9.9387e-25	-0.32596	0.337	0.434	4.16193e-20
UBE4A	1.11117e-24	-0.254625	0.099	0.178	4.65313e-20
KLHL24	1.16713e-24	0.381824	0.332	0.226	4.88747e-20
RALA	1.22033e-24	0.346725	0.2	0.11	5.11024e-20
TPI1	1.27498e-24	0.388791	0.635	0.547	5.33912e-20
TMEM176B	1.43112e-24	0.263398	0.117	0.037	5.99296e-20
WAC	1.46743e-24	0.371249	0.421	0.306	6.145e-20
NDUFB1	1.7787e-24	-0.42722	0.613	0.667	7.44848e-20
TRIO	1.82973e-24	-0.277368	0.17	0.272	7.66217e-20
TET2	1.91018e-24	0.342599	0.279	0.172	7.99905e-20
SORL1	1.95498e-24	0.272185	0.151	0.059	8.18668e-20
CLN8	2.03199e-24	0.372509	0.35	0.237	8.50916e-20
AL139246.5	2.30375e-24	0.293773	0.108	0.033	9.64717e-20
RARA	2.45119e-24	-0.345376	0.352	0.457	1.02646e-19
ZBTB8OS	2.64509e-24	-0.273937	0.179	0.281	1.10766e-19
PPP2R5C	2.65718e-24	-0.306533	0.266	0.369	1.11272e-19
GSTM3	2.77431e-24	0.317264	0.11	0.037	1.16177e-19
MID1IP1	3.01963e-24	0.412177	0.256	0.165	1.2645e-19
TMEM120A	3.32388e-24	-0.251395	0.08	0.149	1.39191e-19
ARMC8	3.74477e-24	-0.260801	0.123	0.219	1.56816e-19
STAT6	3.90066e-24	-0.300104	0.258	0.375	1.63344e-19
PFDN5	5.19127e-24	-0.28116	0.742	0.819	2.17389e-19
HCAR2	5.19335e-24	0.35317	0.199	0.11	2.17477e-19
CTDSP1	5.38537e-24	-0.300999	0.147	0.24	2.25518e-19
NBPF19	5.57316e-24	0.26755	0.176	0.078	2.33382e-19
GTF2H1	5.77477e-24	0.285757	0.188	0.095	2.41824e-19
COPE	6.50886e-24	-0.310491	0.355	0.467	2.72565e-19
LINC01588	6.58288e-24	0.253753	0.117	0.038	2.75665e-19
RUNX3	6.87781e-24	0.379256	0.107	0.037	2.88015e-19
Z82244.2	9.02432e-24	0.279799	0.106	0.035	3.77902e-19
AKIRIN1	9.39789e-24	0.288456	0.265	0.162	3.93546e-19
LUZP1	9.68156e-24	0.264376	0.201	0.101	4.05425e-19
NR1D2	1.03836e-23	0.30173	0.268	0.16	4.34824e-19
LARP4B	1.05253e-23	-0.280697	0.14	0.227	4.40758e-19
UBE2A	1.06223e-23	0.314616	0.342	0.232	4.4482e-19
RPS15A	1.11317e-23	0.424857	0.821	0.778	4.6615e-19
EIF3B	1.13116e-23	-0.294022	0.178	0.27	4.73686e-19
ZNF800	1.13918e-23	0.328693	0.32	0.211	4.77042e-19
POU2F2	1.28999e-23	0.292353	0.154	0.061	5.40198e-19
IRS2	1.48995e-23	0.427189	0.541	0.442	6.2393e-19
HP1BP3	1.63815e-23	-0.316028	0.306	0.406	6.85993e-19
WDR13	1.6524e-23	-0.272538	0.137	0.227	6.91959e-19
FPR3	1.66315e-23	-0.402296	0.196	0.278	6.9646e-19
HK1	1.88238e-23	-0.254427	0.139	0.232	7.88266e-19
C3orf58	2.04398e-23	0.350856	0.233	0.142	8.55936e-19
RAD23B	2.39984e-23	-0.297481	0.213	0.3	1.00496e-18
SETDB2	2.52134e-23	0.363653	0.215	0.119	1.05584e-18
BAX	2.7588e-23	-0.284962	0.265	0.364	1.15528e-18
HCK	2.89591e-23	-0.293857	0.201	0.299	1.21269e-18
SRSF10	3.17512e-23	0.332062	0.389	0.276	1.32961e-18
ERH	3.20615e-23	-0.294433	0.28	0.38	1.34261e-18
ATF7IP2	3.31134e-23	0.427375	0.255	0.16	1.38666e-18
SLC43A2	3.34317e-23	-0.306586	0.255	0.36	1.39998e-18
LCP2	3.36961e-23	0.376065	0.393	0.287	1.41106e-18
PIM2	3.52029e-23	0.258014	0.116	0.04	1.47415e-18
INF2	4.55958e-23	-0.27233	0.224	0.335	1.90937e-18
EHD4	5.19424e-23	-0.292457	0.194	0.296	2.17514e-18
ABR	5.27303e-23	-0.282859	0.17	0.264	2.20813e-18
ZBTB21	5.61906e-23	0.26698	0.181	0.084	2.35304e-18
PTGER2	5.72991e-23	0.254122	0.11	0.033	2.39946e-18
DOT1L	6.13515e-23	0.259547	0.174	0.079	2.56916e-18
MEPCE	6.20227e-23	0.334995	0.225	0.124	2.59726e-18
EDEM1	6.49955e-23	0.315792	0.231	0.129	2.72175e-18
PPP2CA	6.6109e-23	0.343381	0.411	0.307	2.76838e-18
LSM6	7.43306e-23	-0.286227	0.19	0.271	3.11267e-18
MRPS34	7.50883e-23	-0.253755	0.143	0.23	3.1444e-18
RPL37	7.80687e-23	0.355679	0.883	0.87	3.2692e-18
LONRF3	8.26884e-23	0.292661	0.207	0.108	3.46266e-18
ACOX1	8.36859e-23	-0.257722	0.177	0.283	3.50443e-18
AP1S2	8.72201e-23	0.330683	0.257	0.158	3.65243e-18
PARD6G-AS1	8.82815e-23	0.362846	0.133	0.053	3.69687e-18
UQCC2	9.65923e-23	-0.277669	0.191	0.288	4.0449e-18
PMP22	9.85867e-23	0.351755	0.263	0.159	4.12842e-18
GAK	1.02174e-22	-0.267954	0.187	0.297	4.27866e-18
PRELID1	1.20461e-22	-0.27558	0.233	0.335	5.04443e-18
CSNK1A1	1.20528e-22	0.327874	0.499	0.389	5.04722e-18
TCF4	1.2741e-22	0.299708	0.133	0.052	5.33541e-18
SIAH1	1.30705e-22	0.286985	0.248	0.142	5.47341e-18
RAB31	1.50384e-22	-0.296044	0.328	0.441	6.29747e-18
MAN2C1	1.53298e-22	-0.285406	0.14	0.239	6.4195e-18
IGF2R	1.60228e-22	-0.313904	0.265	0.37	6.70972e-18
CNOT2	1.67945e-22	0.3885	0.329	0.228	7.03288e-18
TOP1	1.8933e-22	0.341504	0.457	0.363	7.92837e-18
MDFIC	1.91497e-22	-0.294787	0.171	0.26	8.01914e-18
MCTP1	1.97268e-22	0.294092	0.212	0.113	8.26078e-18
TSC22D3	2.0996e-22	0.317278	0.764	0.699	8.79227e-18
RASSF3	2.11785e-22	-0.269644	0.137	0.224	8.86871e-18
SNRPD3	2.26456e-22	-0.280508	0.239	0.334	9.48309e-18
CSTA	2.41151e-22	-0.315128	0.287	0.385	1.00984e-17
COX14	2.72012e-22	-0.258757	0.162	0.247	1.13908e-17
PABPC4	2.87652e-22	0.353011	0.798	0.74	1.20457e-17
KHDC4	3.20429e-22	0.253595	0.179	0.084	1.34183e-17
AC025164.1	3.22313e-22	0.328497	0.171	0.085	1.34972e-17
FPGS	4.38353e-22	-0.251545	0.116	0.199	1.83565e-17
MT1G	4.91755e-22	1.24182	0.331	0.249	2.05927e-17
TOPORS	6.05459e-22	0.272759	0.232	0.129	2.53542e-17
MASTL	7.62957e-22	0.252017	0.161	0.076	3.19496e-17
NUSAP1	9.08965e-22	0.273364	0.119	0.046	3.80638e-17
ZNF844	9.37056e-22	0.338724	0.232	0.138	3.92402e-17
FAM241A	1.00609e-21	0.286485	0.187	0.102	4.2131e-17
AGFG1	1.04484e-21	-0.311143	0.295	0.393	4.37536e-17
FKBP2	1.06657e-21	-0.27272	0.223	0.321	4.46636e-17
FBXO7	1.09261e-21	-0.278817	0.185	0.274	4.57543e-17
TCIRG1	1.14698e-21	-0.271459	0.392	0.505	4.8031e-17
TMEM259	1.15498e-21	-0.306518	0.286	0.385	4.83659e-17
C1orf52	1.16398e-21	0.261425	0.21	0.117	4.87429e-17
NRIP1	1.29123e-21	-0.284446	0.299	0.418	5.40716e-17
MICAL1	1.36427e-21	-0.287778	0.207	0.301	5.71301e-17
ANKRD10	1.59086e-21	0.300026	0.341	0.236	6.6619e-17
MPV17L2	1.6829e-21	0.276828	0.166	0.083	7.04731e-17
NFKBIB	1.83766e-21	0.292078	0.267	0.164	7.6954e-17
MALT1	1.92545e-21	0.303753	0.144	0.068	8.06301e-17
ACADVL	2.00844e-21	-0.277632	0.408	0.515	8.41055e-17
ANKLE2	2.1713e-21	0.287805	0.25	0.144	9.09252e-17
NAPA	2.33097e-21	-0.279586	0.336	0.441	9.76116e-17
BECN1	2.38659e-21	-0.254423	0.116	0.187	9.99408e-17
SPCS3	2.70988e-21	-0.288253	0.28	0.383	1.13479e-16
MAFK	2.87924e-21	0.286868	0.193	0.103	1.20571e-16
XRCC5	2.91297e-21	-0.254313	0.181	0.279	1.21983e-16
HECA	2.98598e-21	0.332069	0.366	0.255	1.25041e-16
PSMA7	2.9925e-21	-0.335825	0.423	0.52	1.25314e-16
AC116366.1	3.35269e-21	0.294717	0.136	0.063	1.40397e-16
EIF1AX	3.64765e-21	0.404974	0.463	0.375	1.52749e-16
DBF4	3.71498e-21	0.283515	0.149	0.071	1.55569e-16
PRX	3.87358e-21	0.328513	0.149	0.077	1.6221e-16
FBXO11	4.05991e-21	0.291209	0.283	0.185	1.70013e-16
SMAD2	4.08843e-21	-0.264829	0.189	0.288	1.71207e-16
CDC42SE1	4.51219e-21	0.395055	0.347	0.256	1.88953e-16
SPPL2A	4.72722e-21	-0.291879	0.211	0.305	1.97957e-16
ITGB1	5.25099e-21	-0.306008	0.326	0.428	2.19891e-16
TLR2	5.56662e-21	0.302517	0.241	0.135	2.33108e-16
ATG101	5.81654e-21	0.292925	0.245	0.143	2.43573e-16
DYNC1I2	5.8473e-21	-0.266153	0.248	0.353	2.44861e-16
SETX	6.53222e-21	-0.277806	0.264	0.36	2.73543e-16
TLE3	8.05248e-21	0.331384	0.281	0.182	3.37205e-16
BLOC1S6	8.12968e-21	0.307352	0.302	0.201	3.40438e-16
PSMC3	8.51766e-21	-0.251293	0.148	0.228	3.56686e-16
OTULIN	8.67578e-21	0.265573	0.177	0.09	3.63307e-16
SLC16A3	9.58848e-21	-0.287756	0.411	0.516	4.01527e-16
CA2	1.10928e-20	0.379329	0.191	0.097	4.64522e-16
CCNYL1	1.19089e-20	0.278841	0.228	0.135	4.98696e-16
LSMEM1	1.22767e-20	0.305445	0.147	0.071	5.14097e-16
BCLAF1	1.66355e-20	0.311688	0.504	0.404	6.9663e-16
VPS35	1.81768e-20	-0.263289	0.203	0.302	7.6117e-16
BTF3L4	1.83086e-20	-0.265414	0.223	0.315	7.66691e-16
RAC1	1.83627e-20	-0.252569	0.613	0.712	7.68955e-16
EHBP1L1	1.93315e-20	-0.267481	0.286	0.397	8.09525e-16
MAPRE1	2.14473e-20	0.332063	0.456	0.362	8.98125e-16
CPEB2	2.51003e-20	0.296588	0.232	0.139	1.0511e-15
HNRNPH3	2.76794e-20	0.288946	0.408	0.294	1.1591e-15
KATNA1	2.86426e-20	0.252039	0.159	0.082	1.19944e-15
UBE2L3	3.47526e-20	-0.255407	0.232	0.331	1.4553e-15
STK17B	3.52636e-20	0.339542	0.472	0.373	1.4767e-15
SEMA6B	3.61972e-20	0.323789	0.169	0.084	1.51579e-15
SNIP1	3.75016e-20	0.253071	0.173	0.094	1.57042e-15
ZNF326	3.91108e-20	0.290521	0.22	0.138	1.6378e-15
DAB2	4.29844e-20	-0.274814	0.511	0.612	1.80002e-15
RGS16	4.54947e-20	0.405069	0.142	0.071	1.90514e-15
SON	4.85815e-20	0.321421	0.588	0.498	2.0344e-15
MAPK1	4.89763e-20	-0.273641	0.177	0.257	2.05093e-15
ATP6V1F	4.95225e-20	-0.27173	0.635	0.72	2.07381e-15
CD47	5.18516e-20	-0.278763	0.225	0.312	2.17134e-15
GALNT1	5.63069e-20	-0.260852	0.14	0.212	2.35791e-15
CNBP	6.03727e-20	-0.310139	0.317	0.412	2.52817e-15
VEGFB	6.37344e-20	-0.252103	0.199	0.286	2.66894e-15
HLA-E	6.69403e-20	-0.289989	0.58	0.662	2.80319e-15
ATP5MC1	6.86228e-20	-0.264024	0.22	0.298	2.87365e-15
ZNF503	8.51525e-20	0.314618	0.194	0.109	3.56585e-15
WAS	8.77624e-20	-0.265983	0.249	0.345	3.67514e-15
ANAPC11	9.91119e-20	-0.253671	0.221	0.309	4.15041e-15
RRAGC	1.01866e-19	0.297661	0.219	0.133	4.26574e-15
BTBD7	1.17519e-19	0.289777	0.204	0.12	4.92122e-15
COX6C	1.19866e-19	-0.339738	0.506	0.58	5.0195e-15
ZEB2	1.23142e-19	0.380457	0.728	0.68	5.1567e-15
GNAQ	1.32445e-19	-0.293577	0.334	0.431	5.54628e-15
MITF	1.37665e-19	-0.254021	0.157	0.234	5.76486e-15
PLXND1	1.95985e-19	-0.259558	0.173	0.267	8.20707e-15
MDM2	1.99047e-19	-0.32895	0.308	0.408	8.33529e-15
LAMTOR3	2.11344e-19	0.312579	0.349	0.255	8.85024e-15
RBM5	2.9056e-19	0.294713	0.306	0.201	1.21675e-14
RPL10	2.94976e-19	0.477549	0.9	0.897	1.23524e-14
ERRFI1	3.11181e-19	0.306097	0.243	0.154	1.3031e-14
EIF3G	3.78447e-19	-0.292539	0.345	0.443	1.58479e-14
OSBPL8	4.37747e-19	0.335406	0.336	0.238	1.83311e-14
CCT5	4.41252e-19	-0.269982	0.229	0.314	1.84779e-14
JMY	4.63858e-19	0.280582	0.145	0.071	1.94245e-14
APRT	4.75975e-19	-0.259979	0.236	0.322	1.99319e-14
ENSA	4.83199e-19	-0.280289	0.314	0.402	2.02344e-14
RPL35A	5.24908e-19	0.453393	0.697	0.652	2.19811e-14
SCML1	5.61266e-19	0.292308	0.278	0.185	2.35036e-14
STK24	6.66864e-19	-0.275402	0.187	0.266	2.79256e-14
ZFC3H1	6.7688e-19	0.251334	0.267	0.167	2.8345e-14
CD84	6.82026e-19	0.259074	0.195	0.104	2.85605e-14
PRPF38B	7.33509e-19	0.315489	0.466	0.368	3.07164e-14
JAG1	8.66071e-19	0.253422	0.109	0.044	3.62676e-14
PIP4P1	9.48143e-19	0.250773	0.185	0.105	3.97044e-14
M6PR	9.92368e-19	-0.271056	0.427	0.524	4.15564e-14
CAPZA2	1.07324e-18	-0.262619	0.345	0.446	4.49431e-14
EEF2	1.10926e-18	-0.288274	0.691	0.751	4.64513e-14
HMGN3	1.24847e-18	-0.264033	0.286	0.374	5.22809e-14
AC103591.3	1.39283e-18	0.465205	0.243	0.162	5.83262e-14
NDUFA1	1.42936e-18	-0.315797	0.461	0.531	5.98558e-14
MAP2K1	1.43597e-18	-0.287702	0.249	0.34	6.01328e-14
RWDD1	1.52e-18	-0.258352	0.215	0.306	6.36516e-14
SDE2	1.98929e-18	0.256976	0.19	0.112	8.33037e-14
RCC1	2.18328e-18	0.264527	0.16	0.088	9.14271e-14
CD99	2.19307e-18	-0.263936	0.348	0.45	9.18372e-14
PTAFR	2.27809e-18	-0.256859	0.19	0.281	9.53972e-14
HNRNPDL	3.61832e-18	0.338861	0.703	0.643	1.51521e-13
PHF3	3.72562e-18	-0.284182	0.212	0.29	1.56014e-13
FAM49A	3.89258e-18	0.257436	0.198	0.111	1.63006e-13
RBBP5	4.14049e-18	0.252102	0.19	0.11	1.73387e-13
TCF7	4.19768e-18	0.277169	0.119	0.054	1.75782e-13
MRPS21	4.3453e-18	-0.261642	0.281	0.371	1.81964e-13
ALCAM	4.72443e-18	-0.3198	0.38	0.476	1.9784e-13
RBBP4	5.24054e-18	-0.259369	0.226	0.31	2.19453e-13
RAN	5.66833e-18	0.297322	0.468	0.381	2.37367e-13
ATP2A2	5.763e-18	0.305344	0.392	0.292	2.41331e-13
RHEB	6.38271e-18	0.358724	0.495	0.428	2.67282e-13
RPL36A	8.57621e-18	0.263578	0.638	0.537	3.59137e-13
NR1D1	9.12998e-18	0.287037	0.159	0.087	3.82327e-13
NDFIP1	9.97157e-18	-0.265852	0.219	0.294	4.17569e-13
GHITM	1.1514e-17	-0.25329	0.249	0.336	4.82162e-13
RPS24	1.19223e-17	0.431541	0.854	0.862	4.99258e-13
CUL3	1.57985e-17	0.276618	0.277	0.191	6.61578e-13
RMRP	1.75549e-17	0.388292	0.147	0.084	7.3513e-13
AP2S1	1.94488e-17	-0.298625	0.434	0.517	8.14438e-13
RAB10	1.98235e-17	-0.258136	0.306	0.395	8.30127e-13
RCAN1	2.21366e-17	0.311782	0.123	0.055	9.2699e-13
AGO2	2.4001e-17	0.250951	0.174	0.098	1.00506e-12
EIF5A	2.5999e-17	-0.274155	0.532	0.612	1.08873e-12
TTC3	2.79521e-17	-0.267105	0.194	0.275	1.17052e-12
TMOD3	3.44297e-17	-0.259821	0.227	0.312	1.44178e-12
[truncated: 115 more rows]
