# Supplementary material for: Protective interaction of human phagocytic APC subsets with Cryptococcus neoformans induces genes associated with metabolism and antigen presentation
Source: Front Immunol. 2022 Nov 15;13:1054477. doi: 10.3389/fimmu.2022.1054477 (PMC9709479; doi:10.3389/fimmu.2022.1054477)
Supplement: Supplementary file 6 [file Table_6.xlsx]

## Sheet: infected_subset_cluster_1_contr
	p_val	avg_log2FC	pct.1	pct.2	p_val_adj
RPL39	0	1.6176	0.997	0.948	0
RPS15A	0	1.95786	0.95	0.637	0
RPL26	0	1.96814	0.942	0.609	0
RPS24	2.47210686553126e-319	1.68169	0.977	0.789	1.03521947100987e-314
RPS12	0	2.0469	0.957	0.675	7.49655e-305
RPL34	1.4209e-302	1.53928	0.984	0.857	5.95018e-298
RPS29	1.59828e-295	1.79502	0.955	0.696	6.69296e-291
RPL12	1.151e-274	1.51187	0.964	0.77	4.81995e-270
RPL37	1.07336e-260	1.60797	0.964	0.797	4.49481e-256
ATP5MD	5.61631e-257	1.42926	0.888	0.435	2.35189e-252
RPS25	3.53469e-251	1.65173	0.9	0.524	1.48019e-246
RPLP1	1.31097e-246	1.09663	0.998	0.985	5.48981e-242
RPS23	1.28095e-244	1.43166	0.96	0.77	5.36412e-240
RPS19	4.97941e-240	1.31938	0.983	0.882	2.08518e-235
RPL41	1.17654e-239	1.38255	0.99	0.911	4.92688e-235
RPS27	1.24018e-239	1.81167	0.955	0.795	5.19336e-235
ATP5F1E	4.09315e-224	1.46596	0.935	0.702	1.71405e-219
RPL38	4.84041e-216	1.28863	0.948	0.704	2.02697e-211
RPL30	6.14869e-209	1.67451	0.895	0.601	2.57482e-204
RPS21	4.43762e-204	1.58361	0.905	0.644	1.8583e-199
RPL36	1.98705e-201	1.17871	0.967	0.833	8.32095e-197
COX7C	1.01149e-200	1.34914	0.849	0.441	4.23572e-196
RPS27A	9.55217e-196	1.5823	0.886	0.583	4.00007e-191
RPL22	1.12363e-194	1.17225	0.929	0.686	4.70532e-190
FTL	2.47652e-183	0.924374	1	1	1.03707e-178
RPL37A	6.77893e-179	1.05799	0.965	0.801	2.83875e-174
RPL24	1.15242e-177	1.22506	0.857	0.493	4.82587e-173
RPL36A	3.49017e-172	1.35117	0.798	0.348	1.46154e-167
RPL11	4.95521e-171	1.06211	0.965	0.837	2.07504e-166
RPL32	1.32471e-168	1.18414	0.965	0.891	5.54734e-164
COX7B	3.34942e-167	1.26097	0.768	0.317	1.4026e-162
ZFAS1	2.57425e-164	1.35539	0.783	0.313	1.07799e-159
RPS28	5.48411e-158	1.00511	0.984	0.954	2.29652e-153
ATP5MPL	7.18779e-156	1.17655	0.777	0.354	3.00996e-151
S100A6	9.6633e-156	1.16229	0.991	0.973	4.0466e-151
gene:CNAG-10502	1.856e-154	-1.63318	0.663	0.913	7.77217e-150
RPS3A	5.95169e-153	1.30151	0.885	0.637	2.49233e-148
UQCRB	3.89988e-151	1.07243	0.876	0.578	1.63311e-146
TXN	3.32587e-149	1.22948	0.931	0.732	1.39274e-144
RPL35A	4.70874e-149	1.19968	0.863	0.55	1.97183e-144
UQCR11	1.20858e-147	1.23536	0.755	0.336	5.06107e-143
RPS13	5.63087e-146	1.26042	0.913	0.728	2.35798e-141
RPL9	6.95011e-146	0.962066	0.945	0.789	2.91043e-141
RPL27	3.12796e-140	1.1019	0.81	0.452	1.30987e-135
CRIP1	2.73359e-138	1.36214	0.736	0.324	1.14472e-133
GRN	6.59719e-138	-0.886558	0.975	0.997	2.76264e-133
NACA	3.82458e-137	1.07651	0.875	0.597	1.60158e-132
FAU	8.06186e-137	0.99592	0.945	0.803	3.37599e-132
PSAP	4.77918e-135	-0.82398	0.985	0.997	2.00133e-130
TMSB10	2.52229e-134	0.865501	0.999	0.99	1.05623e-129
RPL10A	1.15871e-133	1.1417	0.732	0.324	4.85223e-129
RPS7	4.12563e-132	1.06981	0.854	0.564	1.72765e-127
MIF	9.59904e-130	1.03958	0.674	0.194	4.0197e-125
OST4	2.62317e-129	1.05097	0.706	0.284	1.09848e-124
RPL23A	7.99576e-129	1.11705	0.803	0.473	3.34831e-124
PTMA	1.50078e-126	0.76176	0.984	0.917	6.28465e-122
NDUFB1	6.48189e-126	1.01203	0.85	0.555	2.71436e-121
ATP5ME	3.38658e-124	0.931137	0.845	0.513	1.41816e-119
RPS27L	1.09235e-123	0.944475	0.874	0.585	4.57432e-119
RPL6	1.33701e-119	0.856315	0.935	0.784	5.59884e-115
AC020656.1	7.34805e-119	1.40108	0.663	0.218	3.07707e-114
RPL36AL	2.28632e-118	0.954621	0.756	0.371	9.5742e-114
HLA-C	2.62888e-118	1.13359	0.887	0.656	1.10087e-113
BTF3	5.79367e-118	0.933976	0.739	0.355	2.42616e-113
RPS10	1.48625e-117	1.21918	0.703	0.324	6.22384e-113
COX7A2	1.88534e-116	0.984067	0.674	0.26	7.89505e-112
UQCR10	8.57552e-115	0.959437	0.758	0.392	3.59108e-110
EIF1	1.31195e-113	0.940697	0.947	0.823	5.4939e-109
DNAJB1	1.33232e-113	1.54257	0.703	0.302	5.57921e-109
RPL19	5.59162e-112	0.954772	0.915	0.738	2.34155e-107
HINT1	1.75216e-110	0.977174	0.611	0.197	7.33736e-106
RPLP2	3.05295e-110	0.691134	0.982	0.937	1.27845e-105
RPS8	2.4414e-109	0.806546	0.961	0.873	1.02236e-104
COX6C	9.50923e-109	0.922755	0.799	0.473	3.98209e-104
UQCRH	2.75122e-108	0.898916	0.765	0.416	1.1521e-103
POMP	1.38159e-106	0.897338	0.746	0.393	5.78555e-102
RPL10	1.61398e-106	0.991808	0.956	0.879	6.7587e-102
TOMM7	8.88175e-105	0.970036	0.644	0.25	3.71932e-100
CD74	1.52508e-104	-0.767774	0.997	0.999	6.38641e-100
MT-ND3	6.38577e-104	-0.739609	1	0.999	2.67411e-99
COX6B1	3.73699e-103	0.893016	0.831	0.552	1.5649e-98
UBL5	3.0762e-102	0.873374	0.763	0.419	1.28819e-97
LGALS1	3.82238e-102	0.881392	0.934	0.761	1.60066e-97
RPL14	1.50388e-101	0.87713	0.922	0.764	6.29766e-97
CHCHD2	5.27345e-100	0.814541	0.722	0.351	2.20831e-95
CXCL16	6.38273e-100	-0.975037	0.848	0.919	2.67283e-95
RPL7	3.5124e-99	0.74767	0.861	0.581	1.47085e-94
GADD45B	6.85479e-99	1.2252	0.669	0.304	2.87051e-94
RPS20	8.61259e-99	0.763551	0.911	0.72	3.60661e-94
MT-CO3	5.60535e-98	-0.709967	1	0.999	2.3473e-93
RPS15	7.87319e-97	0.785392	0.961	0.906	3.29698e-92
MT-ND2	7.989e-97	-0.665609	0.999	0.998	3.34547e-92
UBB	1.00013e-96	0.729028	0.958	0.842	4.18815e-92
GNG5	2.1499e-96	0.888544	0.777	0.469	9.00291e-92
ELOB	3.25224e-96	0.748971	0.916	0.743	1.36191e-91
YBX1	1.34366e-95	0.720321	0.945	0.814	5.6267e-91
MT-CO2	4.06285e-95	-0.649616	1	1	1.70136e-90
RPS26	5.9399e-95	1.08687	0.919	0.791	2.48739e-90
SEC61G	6.37261e-93	0.888468	0.606	0.221	2.6686e-88
KRTCAP2	8.09343e-93	0.806461	0.553	0.148	3.38921e-88
NDUFB2	1.31902e-92	0.873491	0.664	0.298	5.52353e-88
COX6A1	1.00427e-91	0.773202	0.803	0.504	4.20548e-87
RPL7A	2.53893e-90	0.876167	0.87	0.671	1.0632e-85
SAT1	5.3892e-90	0.640311	0.987	0.942	2.25678e-85
ATP5PF	1.09357e-89	0.816596	0.659	0.286	4.57941e-85
NDUFS5	2.86236e-89	0.767086	0.787	0.47	1.19864e-84
RPS14	7.02118e-89	0.811452	0.945	0.835	2.94019e-84
LAPTM5	2.29316e-88	-0.758529	0.97	0.984	9.60284e-84
HSPA1A	4.45647e-88	1.44543	0.832	0.618	1.86619e-83
NDUFA4	2.04974e-86	0.839941	0.712	0.396	8.58349e-82
PSMA7	9.63275e-86	0.861834	0.741	0.435	4.03381e-81
RPS18	1.8209e-85	0.666452	0.978	0.929	7.6252e-81
TBCA	1.87613e-85	0.747124	0.7	0.342	7.85648e-81
LTA4H	7.97257e-85	-0.906966	0.84	0.908	3.33859e-80
TMA7	1.91588e-84	0.81823	0.752	0.425	8.02294e-80
HSPA1B	5.28786e-83	1.20655	0.676	0.315	2.21434e-78
AIF1	1.05798e-82	0.970356	0.711	0.406	4.43041e-78
RPL13	2.42876e-82	0.526922	0.995	0.976	1.01707e-77
ELOC	3.2514e-82	0.784792	0.552	0.185	1.36156e-77
HSPA8	1.36836e-81	1.01692	0.687	0.357	5.73016e-77
COX5B	1.73257e-80	0.738665	0.753	0.435	7.25529e-76
ALOX5AP	4.4594e-79	0.871834	0.873	0.676	1.86742e-74
DBI	3.38915e-78	0.734955	0.715	0.387	1.41924e-73
ATOX1	7.03462e-78	0.764779	0.646	0.286	2.94582e-73
S100A10	3.87239e-77	0.647933	0.983	0.922	1.6216e-72
HLA-B	1.50136e-76	0.616741	0.979	0.927	6.2871e-72
H2AFZ	1.74622e-76	0.791866	0.729	0.415	7.31248e-72
S100A4	1.91908e-76	0.937517	0.954	0.902	8.03632e-72
POLR2L	2.0924e-76	0.748526	0.679	0.339	8.76213e-72
NDUFA1	7.28699e-76	0.732999	0.733	0.426	3.0515e-71
UQCRQ	1.21692e-75	0.694649	0.718	0.394	5.09598e-71
NOP10	1.01661e-74	0.831716	0.74	0.473	4.25716e-70
RPL21	1.2699e-74	0.939262	0.858	0.695	5.31782e-70
HSP90AA1	2.3786e-74	0.839846	0.939	0.795	9.96062e-70
SEM1	3.98575e-74	0.670342	0.679	0.324	1.66907e-69
MSN	4.12411e-74	-0.949985	0.687	0.764	1.72701e-69
COX17	5.9924e-74	0.723207	0.72	0.391	2.50938e-69
ATP5MF	1.19353e-73	0.716983	0.738	0.436	4.99803e-69
RPS3	6.97546e-73	0.716032	0.886	0.711	2.92104e-68
HSPE1	1.06564e-72	0.833668	0.694	0.371	4.46248e-68
RPL13A	2.25361e-71	0.58088	0.946	0.836	9.43723e-67
RPL35	4.14986e-71	0.577827	0.952	0.865	1.73779e-66
PPDPF	3.24014e-70	0.766137	0.855	0.65	1.35684e-65
FTH1	6.24941e-70	0.421048	1	1	2.617e-65
DDT	3.08128e-69	0.670814	0.493	0.133	1.29032e-64
MT-ATP6	1.84329e-68	-0.557087	1	0.999	7.71895e-64
CD4	3.99613e-68	-0.883057	0.351	0.523	1.67342e-63
DNAJA1	4.38721e-68	0.771278	0.706	0.396	1.83719e-63
PFDN5	2.70568e-67	0.639866	0.915	0.807	1.13303e-62
CRTAP	3.07042e-67	-0.855899	0.569	0.71	1.28577e-62
APOC1	3.15626e-67	0.713441	0.998	1	1.32172e-62
S100A11	1.04308e-66	0.762023	0.993	0.975	4.36801e-62
MT-CYB	1.2838e-66	-0.534564	1	0.998	5.37606e-62
MINOS1	1.43834e-66	0.663615	0.61	0.274	6.02319e-62
LGALS3	2.8301e-66	0.782442	0.926	0.841	1.18513e-61
RSL24D1	1.60782e-65	0.629343	0.584	0.235	6.73292e-61
COX5A	6.77366e-65	0.570744	0.607	0.247	2.83654e-60
PET100	7.61482e-65	0.619719	0.762	0.444	3.18878e-60
SNRPG	7.14002e-64	0.628822	0.552	0.21	2.98995e-59
GMFG	8.78238e-63	0.647306	0.655	0.343	3.67771e-58
HLA-DRA	1.19518e-62	-0.516171	0.997	1	5.00494e-58
TMEM258	1.55326e-62	0.614621	0.637	0.315	6.50442e-58
COPS9	3.20395e-62	0.58585	0.499	0.16	1.34169e-57
MT-ND5	2.66764e-61	-0.55413	0.995	0.996	1.1171e-56
RPL23	3.83058e-61	0.490495	0.925	0.758	1.60409e-56
NSA2	6.41949e-61	0.606171	0.699	0.371	2.68823e-56
CHCHD10	2.79496e-60	0.68397	0.739	0.463	1.17042e-55
NDUFB3	6.94504e-60	0.602989	0.488	0.163	2.9083e-55
ST13	2.33594e-59	0.550759	0.739	0.436	9.782e-55
C19orf53	3.49742e-59	0.593719	0.59	0.25	1.46458e-54
BRI3	4.48883e-59	0.527103	0.925	0.807	1.87974e-54
SKP1	5.6056e-59	0.569313	0.757	0.473	2.3474e-54
COMMD6	1.00283e-58	0.633367	0.542	0.224	4.19944e-54
ACTR2	8.21009e-58	-0.784767	0.758	0.812	3.43806e-53
H3F3B	1.0103e-57	0.645025	0.906	0.748	4.23073e-53
JUN	1.27027e-57	0.798718	0.867	0.676	5.31938e-53
RPL17	1.41408e-57	0.629764	0.441	0.13	5.92159e-53
DYNLL1	3.15439e-57	0.66247	0.745	0.491	1.32093e-52
NPM1	1.48944e-56	0.566249	0.839	0.604	6.23717e-52
RPL22L1	2.0128e-56	0.608057	0.402	0.101	8.42881e-52
MT-ND1	2.38523e-56	-0.521064	0.999	0.997	9.98838e-52
HSPH1	5.53676e-56	0.879627	0.587	0.28	2.31857e-51
RPS5	6.58514e-56	0.623212	0.8	0.567	2.75759e-51
TXNIP	7.42412e-56	-0.59008	0.988	0.993	3.10892e-51
VAT1	1.25326e-55	-0.777394	0.711	0.79	5.24814e-51
UBE2S	1.32821e-55	0.757664	0.45	0.155	5.56203e-51
MZT2B	2.90853e-55	0.556227	0.526	0.19	1.21798e-50
NDUFB4	4.28786e-55	0.542677	0.57	0.242	1.79558e-50
ZSCAN16-AS1	5.18498e-55	0.5321	0.435	0.121	2.17126e-50
EIF3K	1.37828e-54	0.570498	0.552	0.232	5.7717e-50
SQSTM1	4.29725e-54	0.599544	0.835	0.604	1.79951e-49
MT-ND4	4.78865e-54	-0.474761	0.999	0.998	2.0053e-49
RPL31	4.82226e-54	0.566746	0.823	0.598	2.01937e-49
HSBP1	7.40255e-54	0.531127	0.534	0.21	3.09989e-49
SAP18	8.78362e-54	0.626103	0.743	0.492	3.67823e-49
INTS6	1.17826e-53	0.878551	0.553	0.261	4.93409e-49
SMIM4	2.51025e-53	0.518575	0.392	0.09	1.05119e-48
GSN	3.23585e-53	-0.865755	0.685	0.788	1.35505e-48
SRP14	3.81537e-53	0.567946	0.862	0.699	1.59772e-48
SPCS1	4.84559e-53	0.544569	0.557	0.243	2.02914e-48
NDUFC2	5.9749e-53	0.536223	0.543	0.225	2.50205e-48
UXT	6.44372e-53	0.486499	0.423	0.111	2.69837e-48
LY96	6.48795e-53	0.557872	0.546	0.231	2.71689e-48
ATP5MG	1.84364e-52	0.536706	0.835	0.646	7.72041e-48
ROMO1	3.37287e-52	0.556261	0.616	0.308	1.41242e-47
RPS4X	6.05605e-52	0.599024	0.847	0.678	2.53603e-47
CSTA	6.40288e-52	0.594342	0.597	0.297	2.68127e-47
ATF3	1.12566e-51	0.642598	0.507	0.19	4.7138e-47
EEF1B2	1.29983e-51	0.595428	0.655	0.375	5.44318e-47
TOMM5	2.29205e-51	0.466574	0.339	0.059	9.59819e-47
MT2A	2.3915e-51	1.46931	0.863	0.755	1.00146e-46
DAD1	3.74253e-51	0.499806	0.464	0.159	1.56722e-46
RPS9	4.01283e-51	0.474311	0.934	0.828	1.68041e-46
IFI30	5.15463e-51	0.632924	0.48	0.176	2.15855e-46
NFKBIA	5.68729e-51	0.709284	0.748	0.481	2.38161e-46
SELENOH	7.58648e-51	0.521734	0.469	0.169	3.17691e-46
MT-ND4L	1.1686e-50	-0.540756	0.988	0.988	4.89363e-46
UQCC2	6.50535e-50	0.527307	0.498	0.179	2.72418e-45
SNHG12	7.169e-50	0.63184	0.41	0.124	3.00209e-45
SEC61B	1.19384e-49	0.553666	0.694	0.429	4.99933e-45
CYCS	1.9345e-49	0.596729	0.656	0.388	8.10089e-45
EGR1	2.6041e-49	0.873683	0.487	0.211	1.09049e-44
MRPL33	4.16528e-49	0.500215	0.493	0.177	1.74425e-44
CARD16	8.57369e-49	0.577475	0.455	0.173	3.59032e-44
MT-CO1	1.56941e-48	-0.433227	1	0.999	6.57208e-44
DNAJC15	1.49828e-47	0.490306	0.496	0.187	6.27421e-43
NDUFB9	1.51508e-47	0.491835	0.594	0.276	6.34455e-43
C4orf3	1.78852e-47	0.524062	0.468	0.165	7.4896e-43
RPS17	4.51117e-47	0.528892	0.576	0.266	1.8891e-42
SNRPD2	5.67787e-47	0.471274	0.562	0.252	2.37767e-42
ATP5MC3	7.30589e-47	0.522285	0.7	0.441	3.05941e-42
SRSF3	1.0815e-46	0.539471	0.736	0.463	4.52889e-42
EIF2S2	1.25706e-46	0.502639	0.648	0.356	5.26405e-42
SLIRP	1.76717e-46	0.494365	0.454	0.16	7.4002e-42
C8orf59	1.88502e-46	0.481342	0.434	0.142	7.8937e-42
UGP2	1.94298e-46	0.679058	0.632	0.346	8.13644e-42
ATP5PD	2.0942e-46	0.51723	0.62	0.329	8.76967e-42
MGST3	2.57984e-46	0.664885	0.813	0.661	1.08033e-41
PARK7	2.88855e-46	0.507227	0.518	0.229	1.20961e-41
NDUFB11	2.92936e-46	0.508868	0.591	0.288	1.2267e-41
SPN	4.73729e-46	-0.698274	0.684	0.768	1.98379e-41
IER2	2.11006e-45	0.668877	0.634	0.362	8.8361e-41
DYNLRB1	3.94672e-45	0.485678	0.677	0.405	1.65273e-40
CLEC2B	4.14721e-45	0.486615	0.47	0.169	1.73668e-40
HSPD1	5.13467e-45	0.609695	0.611	0.324	2.15019e-40
ACTB	7.63386e-45	-0.504645	0.996	0.999	3.19675e-40
BLVRB	1.08181e-44	0.583436	0.582	0.299	4.53019e-40
ATP5MC2	2.87874e-44	0.42923	0.853	0.661	1.2055e-39
SCD	3.08654e-44	-0.82013	0.738	0.797	1.29252e-39
TPT1	3.46198e-44	0.341139	0.998	0.991	1.44974e-39
NDUFA6	4.02495e-44	0.485266	0.404	0.126	1.68549e-39
AC026369.3	5.60711e-44	0.716979	0.575	0.329	2.34803e-39
NDUFS6	7.18828e-44	0.436595	0.531	0.217	3.01016e-39
EIF1B	1.06528e-43	0.542796	0.551	0.256	4.46096e-39
NCSTN	2.21107e-43	-0.657127	0.332	0.456	9.25906e-39
TIMM8B	3.28414e-43	0.485303	0.393	0.127	1.37527e-38
SYF2	6.47284e-43	0.520196	0.634	0.347	2.71057e-38
UBC	6.77471e-43	0.414047	0.959	0.874	2.83698e-38
GCHFR	2.12965e-42	0.615625	0.815	0.641	8.91811e-38
ALKBH7	3.01133e-42	0.412412	0.371	0.091	1.26102e-37
MRPL51	3.35306e-42	0.431159	0.383	0.108	1.40413e-37
LSM6	1.14833e-41	0.471272	0.464	0.173	4.80875e-37
MRPL52	1.67647e-41	0.429573	0.374	0.102	7.02037e-37
MYL6	2.61533e-41	0.578328	0.933	0.863	1.09519e-36
ARPC3	2.82947e-41	0.518183	0.829	0.674	1.18487e-36
GABARAP	4.52469e-41	0.458652	0.432	0.14	1.89476e-36
ANXA1	6.06329e-41	0.423043	0.949	0.835	2.53906e-36
ENY2	6.59645e-41	0.429578	0.653	0.363	2.76233e-36
POLR2K	6.6819e-41	0.457418	0.49	0.204	2.79811e-36
NEDD8	1.02211e-40	0.470261	0.587	0.316	4.28019e-36
IDS	1.13216e-40	-0.673985	0.509	0.6	4.74104e-36
TSPO	3.99413e-40	0.624747	0.927	0.874	1.67258e-35
TMBIM6	6.59096e-40	-0.552972	0.907	0.919	2.76003e-35
RPS6	7.64312e-40	0.495634	0.889	0.764	3.20063e-35
ZFAND2A	1.21006e-39	0.627856	0.342	0.102	5.06726e-35
ID2	3.50207e-39	0.786239	0.706	0.497	1.46653e-34
RPLP0	3.54088e-39	0.404794	0.868	0.715	1.48278e-34
RPL18A	4.04562e-39	0.412029	0.971	0.932	1.69415e-34
RPL18	5.15676e-39	0.4272	0.932	0.856	2.15944e-34
SMIM37	8.10364e-39	0.445502	0.417	0.147	3.39348e-34
FABP5	1.97243e-38	0.606868	0.842	0.703	8.25975e-34
MRPS36	2.11879e-38	0.370006	0.376	0.112	8.87267e-34
IFI27L2	2.71647e-38	0.451428	0.464	0.19	1.13755e-33
ATP5IF1	5.05924e-38	0.467308	0.577	0.3	2.11861e-33
PTK2B	5.31397e-38	-0.650442	0.442	0.561	2.22528e-33
FOSB	6.60613e-38	0.605863	0.655	0.384	2.76638e-33
PNRC1	1.01499e-37	0.513813	0.639	0.371	4.25036e-33
SNRPB2	1.32293e-37	0.426972	0.576	0.295	5.53989e-33
DDIT4	4.16958e-37	0.51439	0.437	0.164	1.74605e-32
RPS16	4.30069e-37	0.434699	0.944	0.881	1.80096e-32
LSM3	4.61305e-37	0.389542	0.386	0.122	1.93176e-32
RNF181	5.17645e-37	0.384883	0.507	0.214	2.16769e-32
SSBP1	9.35233e-37	0.42824	0.512	0.233	3.91638e-32
MTRNR2L12	1.00855e-36	-0.53472	0.976	0.975	4.22342e-32
TCEAL4	1.0656e-36	0.461482	0.515	0.244	4.46231e-32
RPL15	1.15791e-36	0.424439	0.932	0.852	4.84885e-32
HLA-A	1.20012e-36	-0.431811	0.977	0.985	5.02562e-32
SNHG8	1.56212e-36	0.482111	0.468	0.201	6.54152e-32
EFCAB14	2.05125e-36	-0.583062	0.3	0.423	8.58983e-32
POLR2I	2.36161e-36	0.414443	0.416	0.147	9.88948e-32
S100A9	4.78608e-36	0.687077	0.634	0.42	2.00422e-31
HES1	7.27372e-36	1.01067	0.361	0.13	3.04594e-31
NCEH1	8.61721e-36	-0.637347	0.605	0.68	3.60854e-31
ANXA2	1.23846e-35	0.437185	0.847	0.692	5.18617e-31
KCNQ1OT1	1.27809e-35	0.745069	0.27	0.069	5.35212e-31
COX14	1.56985e-35	0.395259	0.434	0.168	6.5739e-31
ADA2	2.12048e-35	-0.602563	0.603	0.69	8.8797e-31
RSRC2	2.23176e-35	0.492881	0.482	0.226	9.34573e-31
NDUFB6	2.40709e-35	0.371441	0.39	0.125	1.00799e-30
CHCHD5	2.84111e-35	0.394364	0.312	0.078	1.18974e-30
SLC3A2	3.24889e-35	0.461498	0.597	0.331	1.3605e-30
SERP1	3.71115e-35	0.40261	0.704	0.459	1.55408e-30
CMC1	3.79478e-35	0.331252	0.3	0.065	1.5891e-30
APOL6	4.32086e-35	-0.655844	0.5	0.581	1.8094e-30
TUBB4B	4.49858e-35	0.511173	0.577	0.313	1.88382e-30
RPS4Y1	6.5325e-35	0.420588	0.552	0.282	2.73555e-30
THUMPD3-AS1	7.87112e-35	0.528502	0.416	0.171	3.29611e-30
C1D	1.50435e-34	0.371009	0.365	0.115	6.29961e-30
SUB1	2.18601e-34	0.424349	0.6	0.343	9.15412e-30
RPL3	2.99822e-34	0.426972	0.856	0.717	1.25553e-29
LRPAP1	3.01855e-34	0.464394	0.67	0.439	1.26405e-29
C1orf162	3.2094e-34	0.509006	0.772	0.609	1.34397e-29
ANAPC11	3.94823e-34	0.377008	0.495	0.226	1.65336e-29
TFRC	4.8453e-34	-0.628317	0.817	0.868	2.02902e-29
ACP5	6.62813e-34	-0.474546	0.924	0.952	2.7756e-29
GTF2H5	9.85925e-34	0.383771	0.418	0.157	4.12866e-29
SERTAD1	1.78693e-33	0.509535	0.345	0.116	7.48295e-29
EDF1	3.2823e-33	0.385441	0.638	0.377	1.37449e-28
FABP4	3.49614e-33	1.34496	0.845	0.801	1.46405e-28
B2M	4.58573e-33	0.316654	1	1	1.92032e-28
PRDX5	7.37751e-33	0.350968	0.566	0.282	3.08941e-28
IL2RG	9.73755e-33	-0.660709	0.392	0.485	4.0777e-28
MT1X	1.13491e-32	1.27972	0.279	0.094	4.75256e-28
ANXA11	1.30785e-32	-0.618002	0.613	0.66	5.47677e-28
PLEC	1.59672e-32	-0.627051	0.597	0.658	6.68641e-28
PSME2	1.71545e-32	0.424924	0.563	0.305	7.18364e-28
NDUFB7	1.7607e-32	0.356817	0.599	0.328	7.37312e-28
FAM120A	1.82729e-32	-0.596861	0.434	0.528	7.65196e-28
CXCL8	2.21793e-32	1.04761	0.475	0.265	9.2878e-28
MRPL20	3.22357e-32	0.400913	0.416	0.165	1.3499e-27
SOD1	3.84072e-32	0.419113	0.571	0.323	1.60834e-27
PAPSS1	4.79464e-32	-0.60224	0.384	0.472	2.0078e-27
VEGFB	5.37791e-32	0.374377	0.468	0.203	2.25205e-27
DSTN	5.48175e-32	0.424858	0.576	0.321	2.29554e-27
ATP6V1B2	6.45728e-32	-0.56947	0.486	0.58	2.70405e-27
TCP1	7.79166e-32	0.441907	0.453	0.197	3.26284e-27
RASD1	9.43519e-32	0.568328	0.229	0.045	3.95108e-27
NDUFA2	1.03092e-31	0.358905	0.625	0.346	4.31709e-27
SERF2	1.80644e-31	0.426774	0.973	0.947	7.56465e-27
MBNL1	1.9299e-31	-0.596536	0.745	0.766	8.08164e-27
GPX3	3.44895e-31	-0.639787	0.647	0.745	1.44428e-26
SMIM25	3.63925e-31	0.425799	0.564	0.307	1.52397e-26
STMN1	3.7378e-31	0.475489	0.506	0.263	1.56524e-26
PPP1R15A	4.6245e-31	0.486415	0.726	0.505	1.93655e-26
CTSS	5.97256e-31	-0.387304	0.973	0.983	2.50107e-26
EPB41L4A-AS1	6.91045e-31	0.355172	0.257	0.056	2.89382e-26
PDCD5	8.03835e-31	0.360311	0.333	0.107	3.36614e-26
OLR1	8.47487e-31	-0.568651	0.763	0.817	3.54894e-26
SORT1	1.22816e-30	-0.553456	0.476	0.566	5.14304e-26
SEC11A	1.58922e-30	0.44813	0.642	0.43	6.65502e-26
MYLIP	2.11046e-30	0.43229	0.272	0.073	8.83777e-26
ATP5PO	2.85454e-30	0.359432	0.473	0.208	1.19537e-25
GTF2A2	3.74941e-30	0.312775	0.333	0.105	1.5701e-25
PSMB10	4.46022e-30	0.298896	0.319	0.094	1.86776e-25
LPL	5.85541e-30	-0.679147	0.614	0.669	2.45201e-25
NDUFC1	9.57749e-30	0.367822	0.456	0.199	4.01067e-25
NDUFA12	9.90786e-30	0.342321	0.384	0.141	4.14901e-25
SF3B5	1.37464e-29	0.328072	0.495	0.224	5.75644e-25
COX4I1	1.45561e-29	0.341385	0.856	0.723	6.0955e-25
LRRC75A	1.65784e-29	0.386015	0.296	0.09	6.94238e-25
MFSD1	1.66962e-29	-0.575805	0.593	0.649	6.9917e-25
RPS19BP1	1.81536e-29	0.346641	0.468	0.206	7.60202e-25
PDCD10	4.07016e-29	0.34076	0.434	0.182	1.70442e-24
MAGOH	4.35588e-29	0.31622	0.352	0.115	1.82407e-24
CD101	5.45428e-29	-0.479524	0.117	0.206	2.28404e-24
RPA3	5.66158e-29	0.313638	0.275	0.065	2.37084e-24
SMIM26	6.33873e-29	0.36277	0.475	0.224	2.65441e-24
SLC6A6	7.01071e-29	-0.584775	0.508	0.578	2.9358e-24
ZBTB8OS	7.20504e-29	0.362015	0.464	0.215	3.01718e-24
HSP90AB1	7.30723e-29	0.454415	0.895	0.786	3.05997e-24
BCL2A1	7.68441e-29	0.442776	0.602	0.355	3.21792e-24
AIMP1	9.36197e-29	0.338206	0.384	0.152	3.92042e-24
C1QA	9.40079e-29	-0.291941	0.969	0.995	3.93668e-24
SNHG7	9.4832e-29	0.405022	0.414	0.176	3.97118e-24
GADD45G	9.68631e-29	0.577526	0.293	0.1	4.05624e-24
DDIT3	9.98472e-29	0.373117	0.328	0.11	4.1812e-24
NDUFA11	1.02206e-28	0.338862	0.623	0.368	4.27999e-24
AGRP	1.0707e-28	0.611966	0.506	0.272	4.48366e-24
UFC1	1.17085e-28	0.309265	0.351	0.116	4.90304e-24
SLC38A2	1.47037e-28	0.405507	0.734	0.502	6.15734e-24
ARF5	1.53852e-28	0.296231	0.293	0.083	6.44269e-24
MGST1	1.61522e-28	0.545753	0.63	0.407	6.76391e-24
LLPH	1.66241e-28	0.360919	0.352	0.12	6.96151e-24
OSTC	1.90381e-28	0.3659	0.402	0.168	7.97238e-24
MRC1	1.9267e-28	-0.516995	0.835	0.887	8.06827e-24
LSM5	1.95353e-28	0.34577	0.339	0.11	8.1806e-24
HNRNPH1	2.12327e-28	0.427179	0.717	0.506	8.8914e-24
TAPBP	3.00876e-28	-0.53779	0.671	0.713	1.25995e-23
ZNHIT1	3.24125e-28	0.351024	0.595	0.339	1.35731e-23
GNS	3.37647e-28	-0.579505	0.54	0.605	1.41393e-23
PKM	3.99797e-28	-0.555878	0.811	0.823	1.67419e-23
SET	4.18245e-28	0.329043	0.676	0.431	1.75144e-23
SERPING1	4.57678e-28	-0.56428	0.851	0.893	1.91657e-23
NDUFB8	4.77732e-28	0.347563	0.554	0.312	2.00055e-23
CMIP	5.21724e-28	-0.551468	0.374	0.448	2.18477e-23
MRPL47	5.22277e-28	0.359492	0.341	0.116	2.18709e-23
NDUFV2	7.89574e-28	0.357291	0.532	0.289	3.30642e-23
DDX21	7.92174e-28	0.371025	0.596	0.34	3.31731e-23
RNASEH2C	8.56775e-28	0.305145	0.308	0.091	3.58783e-23
GRK2	9.14733e-28	-0.565841	0.487	0.546	3.83053e-23
FN1	1.07185e-27	-0.874292	0.593	0.669	4.48846e-23
SRSF7	1.71944e-27	0.443828	0.565	0.323	7.20033e-23
IGF2R	2.20832e-27	-0.52996	0.355	0.446	9.24755e-23
FIS1	2.2355e-27	0.295929	0.44	0.184	9.3614e-23
CD83	2.32521e-27	0.536103	0.533	0.323	9.73706e-23
MCTS1	2.34955e-27	0.314943	0.34	0.109	9.83895e-23
TGOLN2	2.47661e-27	-0.535094	0.589	0.652	1.03711e-22
CTSZ	2.6931e-27	-0.505245	0.898	0.909	1.12776e-22
ZC3H15	2.94332e-27	0.349234	0.481	0.229	1.23254e-22
AHNAK	2.98212e-27	-0.451539	0.771	0.82	1.24879e-22
COA6	3.06372e-27	0.30946	0.313	0.1	1.28296e-22
MAP1LC3B	3.20157e-27	0.382384	0.673	0.458	1.34069e-22
ID3	3.38173e-27	0.413284	0.217	0.046	1.41613e-22
PSMA2	3.45733e-27	0.325708	0.397	0.169	1.44779e-22
NDUFB10	4.34341e-27	0.340062	0.577	0.322	1.81885e-22
ANAPC16	4.70064e-27	0.312892	0.538	0.274	1.96844e-22
PPP2R1A	5.13959e-27	-0.533786	0.403	0.481	2.15226e-22
CMTM6	5.24918e-27	-0.566571	0.438	0.508	2.19815e-22
MRPL18	5.43816e-27	0.354254	0.36	0.139	2.27728e-22
GLRX	5.64956e-27	0.419841	0.662	0.476	2.36581e-22
ITGAL	5.76393e-27	-0.521205	0.315	0.407	2.41371e-22
RPSA	6.39608e-27	0.332523	0.829	0.668	2.67842e-22
SMDT1	6.51634e-27	0.362984	0.481	0.227	2.72878e-22
ADM	6.57971e-27	0.438783	0.249	0.068	2.75532e-22
MRPS18C	6.89537e-27	0.302015	0.295	0.085	2.88751e-22
MYL12A	8.7558e-27	0.373189	0.848	0.708	3.66658e-22
MAFB	1.0653e-26	0.46956	0.592	0.363	4.46107e-22
DRAP1	1.14117e-26	0.365255	0.529	0.28	4.77877e-22
SNRPE	1.18554e-26	0.338891	0.362	0.139	4.96456e-22
APRT	1.40945e-26	0.32592	0.513	0.257	5.9022e-22
TMEM14C	1.4252e-26	0.332529	0.461	0.224	5.96815e-22
JUNB	1.46066e-26	0.39367	0.794	0.607	6.11666e-22
CD9	1.66918e-26	0.46353	0.734	0.561	6.98988e-22
CCDC88A	1.72265e-26	-0.489511	0.797	0.83	7.21376e-22
SLC20A1	1.7614e-26	0.535203	0.51	0.276	7.37604e-22
SCPEP1	2.31456e-26	-0.580531	0.662	0.707	9.69243e-22
ESD	2.3856e-26	0.316266	0.403	0.166	9.98993e-22
PMAIP1	3.66627e-26	0.46035	0.205	0.042	1.53529e-21
MT1E	4.45728e-26	1.1487	0.321	0.158	1.86653e-21
CITED2	4.49065e-26	0.46133	0.619	0.408	1.88051e-21
KRT10	4.85725e-26	0.370054	0.298	0.099	2.03402e-21
RGS2	5.32126e-26	0.480468	0.339	0.129	2.22833e-21
MT1G	7.93862e-26	1.40499	0.273	0.125	3.32438e-21
TXNL4A	8.01792e-26	0.295645	0.322	0.107	3.35758e-21
RGS10	9.30322e-26	0.332665	0.456	0.216	3.89582e-21
PSME1	1.16107e-25	0.314008	0.642	0.399	4.86211e-21
NOL7	1.82646e-25	0.290071	0.312	0.1	7.64847e-21
SKI	1.91619e-25	-0.524112	0.38	0.462	8.02422e-21
CD68	2.12681e-25	0.314208	0.962	0.916	8.90623e-21
NDUFA13	2.17082e-25	0.333093	0.726	0.534	9.09052e-21
RAN	2.72432e-25	0.313831	0.551	0.31	1.14084e-20
HSPA5	2.83291e-25	0.388448	0.674	0.452	1.18631e-20
PNPLA6	3.09969e-25	-0.584633	0.648	0.683	1.29802e-20
GAPDH	3.24754e-25	0.322901	0.888	0.782	1.35994e-20
SNX3	4.1438e-25	0.330505	0.693	0.492	1.73526e-20
PNP	4.15808e-25	0.358064	0.327	0.127	1.74124e-20
RPL29	4.5391e-25	0.358655	0.949	0.893	1.90079e-20
NFKBIZ	4.78237e-25	0.455426	0.543	0.316	2.00267e-20
HMGN3	5.02889e-25	0.337083	0.544	0.315	2.1059e-20
FOS	5.74889e-25	0.508058	0.95	0.917	2.4074e-20
ATP5MC1	5.99174e-25	0.312941	0.464	0.222	2.5091e-20
CAPG	6.7073e-25	-0.452677	0.916	0.933	2.80875e-20
PLK2	6.7241e-25	0.435293	0.233	0.061	2.81578e-20
DUSP1	9.46423e-25	0.377887	0.93	0.842	3.96324e-20
CSKMT	9.6324e-25	0.422923	0.299	0.104	4.03366e-20
MRPL57	9.90044e-25	0.316234	0.47	0.227	4.14591e-20
KLF4	1.18425e-24	0.422589	0.743	0.542	4.95918e-20
AP2S1	1.21388e-24	0.339339	0.674	0.468	5.08326e-20
ATP6V1F	1.23414e-24	0.353394	0.837	0.703	5.16809e-20
DYNC1I2	1.33609e-24	0.369337	0.526	0.294	5.59503e-20
ARL4A	1.38043e-24	0.3887	0.629	0.398	5.78068e-20
SEC62	1.43374e-24	0.361655	0.663	0.436	6.00391e-20
PSMB6	1.50957e-24	0.300793	0.402	0.169	6.32147e-20
LAMTOR1	1.57324e-24	0.337699	0.567	0.354	6.58809e-20
LSM7	1.85746e-24	0.312783	0.445	0.213	7.77832e-20
EEF1D	2.1731e-24	0.306226	0.756	0.551	9.10006e-20
EIF4B	2.33041e-24	-0.511444	0.521	0.589	9.75883e-20
DMAC1	2.36728e-24	0.283271	0.292	0.083	9.91323e-20
ERH	2.40345e-24	0.307684	0.557	0.32	1.00647e-19
BAX	2.41816e-24	0.347611	0.539	0.309	1.01263e-19
PECAM1	2.75043e-24	-0.531702	0.605	0.652	1.15177e-19
ATP5F1C	2.92035e-24	0.31173	0.557	0.331	1.22293e-19
SGK1	3.25797e-24	0.549873	0.545	0.327	1.36431e-19
HMGB1	3.32656e-24	0.279107	0.894	0.777	1.39303e-19
MT-ATP8	3.84746e-24	-0.528997	0.83	0.847	1.61116e-19
RACK1	4.0201e-24	0.327184	0.842	0.705	1.68346e-19
MAN1A1	4.29563e-24	-0.51317	0.477	0.544	1.79884e-19
TMEM251	4.43333e-24	0.279836	0.3	0.099	1.8565e-19
CDV3	4.43396e-24	0.315419	0.628	0.387	1.85677e-19
NDUFB5	5.47069e-24	0.304302	0.339	0.128	2.29091e-19
GNAS	5.85829e-24	-0.545846	0.866	0.854	2.45322e-19
SOD2	6.47548e-24	0.463258	0.604	0.375	2.71167e-19
ATP6V1G1	6.84332e-24	0.316684	0.685	0.472	2.86571e-19
SELENOK	7.31619e-24	0.32513	0.512	0.274	3.06373e-19
PTPN6	8.76394e-24	-0.547127	0.6	0.629	3.66999e-19
CACYBP	8.92722e-24	0.304379	0.397	0.173	3.73836e-19
NMB	9.21676e-24	0.393363	0.319	0.121	3.85961e-19
REEP5	1.03105e-23	0.308601	0.628	0.405	4.31763e-19
FAM96B	1.15042e-23	0.303708	0.474	0.236	4.81749e-19
NDUFV3	1.27704e-23	0.324685	0.474	0.224	5.34772e-19
SLC25A5	1.30528e-23	0.299868	0.603	0.372	5.46598e-19
DEFB1	1.34919e-23	0.546101	0.349	0.142	5.64985e-19
EIF3H	1.39578e-23	0.321817	0.474	0.229	5.84496e-19
PFDN4	1.44262e-23	0.29054	0.281	0.088	6.04113e-19
ARHGDIA	1.49565e-23	-0.499345	0.756	0.774	6.26319e-19
HMGN1	2.02021e-23	0.310796	0.501	0.27	8.45981e-19
TMEM59	2.02731e-23	0.31464	0.602	0.359	8.48955e-19
MRPL54	2.16639e-23	0.291747	0.414	0.178	9.07196e-19
CHURC1	2.24134e-23	0.315908	0.507	0.264	9.38583e-19
H2AFJ	2.35086e-23	0.278831	0.681	0.442	9.84448e-19
METAP2	2.36906e-23	0.308241	0.505	0.266	9.92068e-19
NDUFAF2	3.05663e-23	0.269802	0.245	0.073	1.28e-18
EIF3F	3.31578e-23	0.300172	0.419	0.192	1.38852e-18
RWDD1	3.34464e-23	0.331088	0.48	0.246	1.4006e-18
HSPA2	3.43181e-23	0.283645	0.174	0.031	1.43711e-18
MDH2	3.62311e-23	0.293531	0.338	0.124	1.51722e-18
NAA38	3.93924e-23	0.296475	0.461	0.221	1.6496e-18
SPINT2	4.91493e-23	-0.560061	0.431	0.48	2.05818e-18
SNRPD1	5.34569e-23	0.328854	0.312	0.111	2.23856e-18
IFRD1	6.17838e-23	0.337272	0.567	0.308	2.58726e-18
RSRP1	8.49581e-23	0.387175	0.521	0.307	3.5577e-18
ALDH3B1	9.01797e-23	-0.450864	0.25	0.327	3.77636e-18
MRPL14	9.66509e-23	0.279	0.355	0.145	4.04735e-18
LCP1	1.17442e-22	-0.48867	0.838	0.847	4.918e-18
LSM8	1.21849e-22	0.302415	0.438	0.204	5.10256e-18
GTF3C6	1.53284e-22	0.285309	0.371	0.155	6.41893e-18
PRDX6	1.98819e-22	0.304751	0.576	0.349	8.32573e-18
PLD3	2.45797e-22	-0.51132	0.853	0.866	1.0293e-17
KCTD12	2.81922e-22	-0.50003	0.58	0.631	1.18058e-17
EIF4A2	2.83858e-22	0.29984	0.749	0.543	1.18868e-17
CES1	2.84752e-22	-0.550177	0.783	0.825	1.19243e-17
NUCB1	2.93377e-22	-0.494317	0.684	0.725	1.22854e-17
VAMP8	3.12366e-22	0.331769	0.79	0.649	1.30806e-17
ETHE1	3.18581e-22	0.275812	0.306	0.113	1.33409e-17
PSMD8	3.1875e-22	0.283469	0.423	0.202	1.3348e-17
CXCL2	3.45147e-22	0.600339	0.527	0.331	1.44534e-17
SIVA1	3.83631e-22	0.286724	0.349	0.138	1.60649e-17
TMEM256	4.59503e-22	0.301773	0.347	0.138	1.92422e-17
CBX3	4.74258e-22	0.280985	0.681	0.458	1.986e-17
PITHD1	4.74631e-22	0.293039	0.307	0.121	1.98756e-17
C9orf16	5.54667e-22	0.292541	0.724	0.535	2.32272e-17
TRA2B	6.26509e-22	0.340306	0.674	0.447	2.62357e-17
PFDN2	7.25328e-22	0.268041	0.567	0.328	3.03738e-17
RUNX1	7.99594e-22	-0.519289	0.594	0.625	3.34838e-17
DEK	1.13248e-21	0.320011	0.501	0.273	4.74235e-17
FNDC3B	1.14038e-21	-0.516019	0.488	0.54	4.77547e-17
PHLDA2	1.19151e-21	0.376697	0.247	0.074	4.98956e-17
MRPL34	1.20537e-21	0.297157	0.416	0.196	5.04761e-17
PIN4	1.32406e-21	0.283723	0.283	0.093	5.54461e-17
GABARAPL2	1.65032e-21	0.260539	0.394	0.174	6.91089e-17
FCER1G	1.675e-21	0.437753	0.949	0.931	7.01421e-17
FRG1	1.84533e-21	0.282136	0.362	0.148	7.72752e-17
WNK1	1.9189e-21	-0.476742	0.476	0.545	8.03559e-17
BRD2	2.36536e-21	0.381426	0.568	0.346	9.9052e-17
GLUL	2.47037e-21	-0.293862	0.978	0.988	1.03449e-16
HIPK2	2.62891e-21	-0.499411	0.526	0.575	1.10088e-16
MPC1	3.04761e-21	0.275757	0.375	0.16	1.27622e-16
TYROBP	3.30617e-21	0.322827	0.974	0.952	1.38449e-16
ABRACL	3.42327e-21	0.283868	0.43	0.222	1.43353e-16
PSMA4	3.51972e-21	0.28778	0.561	0.339	1.47392e-16
CTSA	4.20534e-21	-0.498241	0.657	0.703	1.76103e-16
EIF3J	4.845e-21	0.293885	0.502	0.265	2.02889e-16
CHORDC1	4.87581e-21	0.357751	0.324	0.13	2.0418e-16
ISCU	5.60988e-21	0.319245	0.434	0.222	2.34919e-16
RPL5	6.1288e-21	0.313599	0.85	0.732	2.5665e-16
SIRPA	6.18283e-21	-0.477628	0.504	0.547	2.58912e-16
CDKN1A	7.75245e-21	0.375298	0.394	0.193	3.24641e-16
NDUFS4	8.63396e-21	0.253219	0.271	0.091	3.61556e-16
TMEM127	8.7862e-21	-0.4561	0.32	0.392	3.67931e-16
A1BG	8.79644e-21	0.277097	0.243	0.073	3.6836e-16
RBM8A	9.32115e-21	0.282438	0.523	0.293	3.90333e-16
MTIF3	9.89403e-21	0.271881	0.364	0.151	4.14323e-16
FPR3	1.11759e-20	-0.543846	0.264	0.34	4.68e-16
NR4A1	1.15433e-20	0.353334	0.298	0.113	4.83386e-16
DDX17	1.24139e-20	-0.484115	0.672	0.697	5.19843e-16
HINT2	1.28827e-20	0.254359	0.286	0.098	5.39476e-16
ENG	1.62625e-20	-0.501392	0.559	0.595	6.81008e-16
ARPC4	1.62908e-20	-0.498755	0.591	0.624	6.82194e-16
GSTO1	1.89801e-20	0.279983	0.845	0.711	7.94809e-16
ATP6V0E1	2.03128e-20	0.294516	0.79	0.646	8.50618e-16
PLXDC2	2.33667e-20	-0.491809	0.634	0.665	9.78503e-16
DCAF12	2.66407e-20	-0.391693	0.152	0.232	1.1156e-15
ERP29	2.74582e-20	0.256208	0.513	0.288	1.14984e-15
RNPEP	2.81249e-20	-0.501878	0.412	0.446	1.17776e-15
TAF1D	2.89969e-20	0.383378	0.414	0.205	1.21427e-15
IDH1	3.11994e-20	-0.536458	0.488	0.529	1.30651e-15
2022-09-07	3.37129e-20	0.267741	0.511	0.28	1.41176e-15
TXNDC17	4.06887e-20	0.272705	0.423	0.203	1.70388e-15
RANBP1	4.54154e-20	0.291318	0.352	0.151	1.90181e-15
CLTC	4.62992e-20	-0.480218	0.479	0.542	1.93882e-15
CSTB	4.87386e-20	0.278462	0.982	0.954	2.04098e-15
TSPAN3	6.67243e-20	-0.504533	0.434	0.471	2.79415e-15
LIPA	7.0495e-20	-0.555632	0.491	0.546	2.95205e-15
POLG2	7.12707e-20	0.307207	0.223	0.065	2.98453e-15
SH3BGRL3	7.87521e-20	0.315554	0.96	0.924	3.29782e-15
CYB5A	8.10964e-20	0.259989	0.676	0.476	3.39599e-15
MRPS21	8.38819e-20	0.303454	0.532	0.313	3.51264e-15
DNAJB6	1.01456e-19	0.297824	0.48	0.266	4.24856e-15
MNDA	1.09261e-19	0.358651	0.602	0.407	4.57542e-15
CTSH	1.2575e-19	0.299747	0.551	0.345	5.2659e-15
MOB1A	1.25913e-19	-0.501779	0.611	0.628	5.27272e-15
LAP3	1.42341e-19	0.320676	0.418	0.214	5.96067e-15
CWC15	1.92814e-19	0.257837	0.319	0.127	8.07428e-15
LAMTOR5	1.99813e-19	0.261489	0.57	0.352	8.36736e-15
GSR	2.41657e-19	-0.457603	0.358	0.416	1.01196e-14
CKS2	2.78764e-19	0.259926	0.192	0.049	1.16735e-14
CDC42	2.95383e-19	-0.442512	0.876	0.867	1.23695e-14
HIGD2A	3.27921e-19	0.269576	0.599	0.385	1.3732e-14
NDUFA3	3.55635e-19	0.261736	0.787	0.601	1.48926e-14
2022-03-01	3.94147e-19	-0.467509	0.366	0.433	1.65053e-14
CTDNEP1	4.18107e-19	-0.481889	0.519	0.555	1.75086e-14
HEXIM1	4.39514e-19	0.307087	0.4	0.192	1.84051e-14
GNAQ	4.41823e-19	-0.478751	0.458	0.497	1.85018e-14
VDAC2	5.27278e-19	0.257802	0.467	0.251	2.20803e-14
C12orf57	5.59363e-19	0.256027	0.397	0.182	2.34239e-14
RP2	5.899e-19	-0.369427	0.173	0.245	2.47027e-14
REX1BD	7.19438e-19	0.255108	0.517	0.29	3.01272e-14
MYDGF	7.90785e-19	0.259952	0.52	0.309	3.31149e-14
RILPL2	9.4088e-19	0.262761	0.375	0.172	3.94003e-14
ABCG1	9.6184e-19	-0.509862	0.588	0.637	4.0278e-14
PSMA1	9.94648e-19	0.259867	0.475	0.264	4.16519e-14
TRIM22	1.12609e-18	-0.490443	0.468	0.505	4.71561e-14
AL118516.1	1.52405e-18	0.365591	0.244	0.088	6.38209e-14
AP001160.1	1.5542e-18	0.26758	0.192	0.05	6.50838e-14
ADAMTSL4	1.7702e-18	-0.502905	0.555	0.578	7.4129e-14
SRSF2	2.18368e-18	0.298926	0.534	0.33	9.14436e-14
DDX5	2.3676e-18	0.260252	0.911	0.805	9.91458e-14
CYSTM1	2.40268e-18	0.254047	0.371	0.16	1.00615e-13
PIK3AP1	2.61343e-18	-0.402904	0.251	0.312	1.0944e-13
UBA52	2.69354e-18	0.251582	0.956	0.931	1.12795e-13
RSL1D1	2.95267e-18	0.257893	0.513	0.293	1.23646e-13
MOB3B	2.97388e-18	-0.374798	0.198	0.279	1.24534e-13
HCST	3.51602e-18	0.333476	0.61	0.404	1.47237e-13
CFDP1	4.92547e-18	0.268762	0.462	0.257	2.06259e-13
CORO1C	5.02693e-18	-0.443978	0.702	0.705	2.10508e-13
S100A13	6.04833e-18	0.313392	0.462	0.274	2.5328e-13
SELENON	6.67753e-18	-0.408635	0.235	0.298	2.79628e-13
RHBDD2	6.98632e-18	-0.513131	0.478	0.492	2.92559e-13
PCBP1	8.14756e-18	-0.43654	0.765	0.766	3.41187e-13
RAB7A	8.25555e-18	-0.501934	0.683	0.675	3.45709e-13
RNF130	8.53375e-18	-0.483379	0.679	0.689	3.57359e-13
INHBA	8.7076e-18	-0.68664	0.584	0.623	3.64639e-13
AES	1.16227e-17	-0.488846	0.726	0.711	4.8671e-13
BSG	1.16683e-17	-0.479476	0.812	0.806	4.88623e-13
SELENOS	1.52438e-17	0.267799	0.441	0.232	6.38351e-13
LITAF	2.18331e-17	-0.513283	0.713	0.702	9.14281e-13
IDI1	2.39706e-17	0.288736	0.351	0.164	1.00379e-12
JPT1	2.42835e-17	0.299878	0.623	0.451	1.0169e-12
BAG3	2.50499e-17	0.282027	0.185	0.053	1.04899e-12
GPRIN3	2.77719e-17	-0.448453	0.55	0.589	1.16297e-12
FGR	2.79599e-17	-0.466742	0.67	0.694	1.17085e-12
PEPD	2.95996e-17	-0.465395	0.469	0.497	1.23951e-12
ACTN4	4.91312e-17	-0.475998	0.694	0.691	2.05742e-12
PTGES3	5.30501e-17	0.25505	0.64	0.44	2.22153e-12
MYO1F	5.42745e-17	-0.444328	0.399	0.445	2.2728e-12
NCOA4	5.81508e-17	-0.416578	0.466	0.509	2.43512e-12
FOLR3	6.24967e-17	0.611895	0.337	0.21	2.61711e-12
EIF3E	7.6866e-17	0.251827	0.592	0.383	3.21884e-12
CCL18	1.03431e-16	0.624475	0.728	0.573	4.3313e-12
XBP1	1.06796e-16	0.294076	0.501	0.295	4.4722e-12
GAA	1.23462e-16	-0.476186	0.603	0.633	5.17008e-12
HLA-DRB5	1.25441e-16	-0.471751	0.907	0.92	5.25297e-12
MT-ND6	1.27903e-16	-0.420032	0.502	0.595	5.35609e-12
CD53	1.3501e-16	-0.424693	0.818	0.82	5.6537e-12
GDI2	1.61216e-16	0.253866	0.515	0.301	6.75108e-12
H2AFX	1.63208e-16	0.267427	0.241	0.087	6.8345e-12
RAB31	1.73477e-16	-0.441293	0.482	0.512	7.26453e-12
RGCC	2.21419e-16	0.319765	0.654	0.485	9.27213e-12
DNAJA4	2.90925e-16	0.365283	0.242	0.099	1.21828e-11
ANP32B	3.01181e-16	0.2725	0.616	0.427	1.26123e-11
COLGALT1	3.32231e-16	-0.439407	0.548	0.567	1.39125e-11
C15orf48	3.68549e-16	0.45446	0.256	0.119	1.54334e-11
GADD45A	3.81052e-16	0.295345	0.22	0.08	1.5957e-11
ACSL1	3.8406e-16	-0.451829	0.702	0.713	1.60829e-11
TNF	4.38418e-16	0.371568	0.177	0.061	1.83592e-11
SUSD6	4.40463e-16	-0.334206	0.153	0.214	1.84448e-11
CLPTM1L	4.93915e-16	-0.357451	0.214	0.273	2.06832e-11
SIGLEC1	6.76658e-16	-0.411367	0.296	0.369	2.83357e-11
AMD1	8.66238e-16	0.273577	0.639	0.443	3.62746e-11
RPL8	8.79116e-16	0.254015	0.944	0.905	3.68138e-11
NCKAP1L	9.53275e-16	-0.446323	0.561	0.566	3.99194e-11
HMGN2	1.39614e-15	0.255534	0.714	0.549	5.84646e-11
PHLDA1	1.44206e-15	0.277416	0.302	0.135	6.03877e-11
TRIM14	1.75437e-15	-0.394073	0.281	0.319	7.34661e-11
SDR42E2	1.78132e-15	0.286945	0.152	0.042	7.45947e-11
OAS2	1.88142e-15	-0.387628	0.203	0.261	7.87863e-11
IL13RA1	1.89392e-15	-0.417696	0.342	0.375	7.93098e-11
EML4	1.92093e-15	-0.464858	0.629	0.626	8.0441e-11
DNAJB4	2.31081e-15	0.337484	0.183	0.063	9.67673e-11
ANOS1	2.43411e-15	-0.290344	0.139	0.2	1.01931e-10
NABP1	2.5401e-15	0.314349	0.367	0.192	1.06369e-10
PTPRC	2.65297e-15	-0.406793	0.711	0.717	1.11096e-10
SLC43A2	3.05153e-15	-0.403386	0.361	0.412	1.27786e-10
WTAP	3.86967e-15	0.288412	0.377	0.193	1.62046e-10
CREB3L2	3.94923e-15	-0.361775	0.226	0.273	1.65378e-10
TTYH3	3.96399e-15	-0.393103	0.266	0.333	1.65996e-10
AKR1C3	4.55251e-15	0.351512	0.644	0.485	1.90641e-10
ABHD2	4.60172e-15	-0.395476	0.284	0.347	1.92702e-10
AKT1	5.04641e-15	-0.380272	0.253	0.285	2.11323e-10
NEU1	5.29143e-15	0.264027	0.407	0.219	2.21584e-10
ERGIC3	6.28277e-15	-0.419393	0.377	0.411	2.63097e-10
SP1	6.5223e-15	-0.343316	0.248	0.327	2.73128e-10
FCGRT	9.12021e-15	0.263121	0.786	0.673	3.81918e-10
YME1L1	1.11158e-14	0.252371	0.532	0.344	4.65485e-10
HNRNPUL1	1.30067e-14	-0.421225	0.504	0.516	5.44668e-10
FUS	1.36637e-14	0.263069	0.69	0.518	5.7218e-10
RPN1	1.64186e-14	-0.420564	0.565	0.579	6.87547e-10
TMC6	1.72276e-14	-0.434874	0.533	0.548	7.21424e-10
ARPC5	2.24783e-14	-0.437839	0.74	0.734	9.41302e-10
PEBP1	2.89191e-14	-0.429541	0.73	0.726	1.21102e-09
ELAVL1	3.02863e-14	-0.394956	0.287	0.323	1.26827e-09
TNS3	3.53783e-14	-0.381676	0.363	0.408	1.4815e-09
RARA	3.59831e-14	-0.424376	0.492	0.51	1.50683e-09
PDLIM1	3.67985e-14	-0.475446	0.507	0.52	1.54097e-09
ITGAX	3.82484e-14	-0.483605	0.365	0.402	1.60169e-09
IFI27	3.94776e-14	1.00747	0.276	0.184	1.65316e-09
TBC1D9	4.30943e-14	-0.362053	0.281	0.328	1.80462e-09
TSPYL2	5.5923e-14	0.284453	0.234	0.094	2.34183e-09
CCL20	5.90886e-14	0.745063	0.24	0.123	2.47439e-09
LRP1	6.04989e-14	-0.386082	0.753	0.769	2.53345e-09
P4HB	6.15832e-14	-0.421932	0.576	0.587	2.57886e-09
AC091271.1	7.62301e-14	0.258422	0.193	0.065	3.19221e-09
PLXND1	9.77837e-14	-0.365449	0.261	0.314	4.09479e-09
NUPR1	1.06053e-13	0.299619	0.913	0.85	4.44108e-09
CXCL3	1.073e-13	0.296934	0.662	0.481	4.49329e-09
HBEGF	1.22846e-13	0.368649	0.442	0.298	5.1443e-09
METTL7A	1.28469e-13	-0.435191	0.347	0.399	5.37975e-09
KIAA0930	1.80786e-13	-0.336883	0.256	0.299	7.57058e-09
CEBPB	2.04906e-13	-0.372934	0.951	0.927	8.58065e-09
PPP1R10	2.34811e-13	0.271534	0.388	0.212	9.83296e-09
SAMHD1	2.65827e-13	-0.396827	0.789	0.769	1.11318e-08
ZNFX1	2.7189e-13	-0.363663	0.203	0.231	1.13857e-08
SDCBP	2.83921e-13	-0.325656	0.901	0.897	1.18895e-08
PARP12	3.01183e-13	-0.350218	0.287	0.323	1.26123e-08
IQGAP1	3.06237e-13	-0.377011	0.748	0.735	1.2824e-08
SPATA13	3.25478e-13	-0.308718	0.174	0.224	1.36297e-08
GM2A	3.25497e-13	-0.404072	0.54	0.545	1.36305e-08
TPP1	5.17907e-13	-0.413443	0.634	0.629	2.16879e-08
WDR82	5.44646e-13	-0.328939	0.23	0.273	2.28076e-08
MT1F	5.46141e-13	0.459293	0.154	0.048	2.28702e-08
SCAMP2	5.7585e-13	-0.392865	0.427	0.446	2.41143e-08
IFNGR1	5.80071e-13	-0.405395	0.556	0.568	2.42911e-08
LARP1	6.48112e-13	-0.390825	0.428	0.442	2.71403e-08
SCP2	8.84811e-13	-0.430716	0.652	0.628	3.70523e-08
MTPN	1.04684e-12	-0.428327	0.539	0.55	4.38377e-08
DDX3Y	1.11835e-12	0.255562	0.451	0.278	4.68319e-08
TGFBR2	1.16657e-12	-0.368688	0.294	0.32	4.88511e-08
DOCK8	1.23099e-12	-0.425034	0.499	0.503	5.15489e-08
LGALS9	1.27982e-12	-0.378661	0.722	0.724	5.35937e-08
MALAT1	1.36964e-12	0.338188	0.977	0.953	5.73553e-08
TNFAIP3	1.41305e-12	0.304872	0.441	0.267	5.9173e-08
KLF2	1.42076e-12	0.252903	0.484	0.297	5.94959e-08
CYBB	1.6331e-12	-0.437472	0.539	0.576	6.83877e-08
ST3GAL2	1.80039e-12	-0.261594	0.116	0.169	7.53931e-08
MFSD14B	1.88945e-12	-0.333555	0.271	0.305	7.91225e-08
EIF4A3	1.92906e-12	0.252575	0.396	0.224	8.07812e-08
CST3	2.19484e-12	0.309333	0.977	0.966	9.19111e-08
CANX	2.72542e-12	-0.340126	0.668	0.674	1.1413e-07
AQP3	2.76827e-12	-0.437086	0.327	0.349	1.15924e-07
TMEM123	2.92086e-12	-0.409869	0.446	0.46	1.22314e-07
ARSB	3.12651e-12	-0.298038	0.191	0.249	1.30926e-07
MFGE8	4.51689e-12	-0.471721	0.451	0.471	1.89149e-07
SCARB2	5.25642e-12	-0.39142	0.45	0.463	2.20118e-07
DIAPH1	5.65422e-12	-0.379588	0.399	0.416	2.36776e-07
HLA-DQA1	5.81508e-12	0.325096	0.891	0.839	2.43512e-07
SLCO2B1	5.83149e-12	-0.410729	0.648	0.651	2.44199e-07
DDB1	6.19473e-12	-0.32499	0.216	0.25	2.5941e-07
MSMO1	6.43119e-12	-0.381546	0.17	0.214	2.69312e-07
SLC11A1	8.10534e-12	-0.410009	0.932	0.899	3.39419e-07
HEXB	8.31902e-12	-0.385994	0.717	0.71	3.48367e-07
CELF2	8.75951e-12	-0.369901	0.584	0.597	3.66813e-07
RBMS1	8.8587e-12	-0.361088	0.411	0.422	3.70967e-07
MX1	8.89698e-12	-0.455481	0.327	0.348	3.7257e-07
BHLHE40	9.00637e-12	-0.417997	0.439	0.447	3.77151e-07
MAF	9.69744e-12	-0.353122	0.236	0.271	4.0609e-07
GDF15	1.13054e-11	0.295163	0.106	0.03	4.73424e-07
ITPK1	1.13537e-11	-0.384153	0.352	0.371	4.75447e-07
MYO9B	1.30107e-11	-0.380159	0.595	0.595	5.44834e-07
SPG21	1.349e-11	-0.376069	0.423	0.448	5.64906e-07
NR4A2	1.37822e-11	0.31509	0.372	0.207	5.77145e-07
TMEM33	1.49021e-11	-0.370733	0.461	0.475	6.24038e-07
SH3PXD2B	1.57845e-11	-0.342585	0.271	0.306	6.60992e-07
CCND3	2.12536e-11	-0.418808	0.449	0.444	8.90015e-07
PIEZO1	2.76462e-11	-0.292193	0.176	0.216	1.15771e-06
PGD	2.77781e-11	-0.392678	0.7	0.694	1.16323e-06
RCC2	2.82914e-11	-0.340289	0.31	0.338	1.18473e-06
NUP93	2.85282e-11	-0.301268	0.179	0.217	1.19465e-06
ZFP36	3.27848e-11	0.254964	0.797	0.635	1.3729e-06
RIN3	3.53184e-11	-0.394453	0.383	0.393	1.47899e-06
ERO1A	3.93987e-11	-0.317157	0.233	0.266	1.64986e-06
UQCRC1	4.35526e-11	-0.386031	0.539	0.54	1.82381e-06
LIMA1	4.46179e-11	-0.323937	0.257	0.295	1.86842e-06
ACVRL1	4.95622e-11	-0.346687	0.291	0.308	2.07547e-06
PTBP3	5.23711e-11	-0.379536	0.477	0.495	2.19309e-06
ZNF217	5.46299e-11	-0.330373	0.316	0.35	2.28768e-06
LMNA	6.09945e-11	-0.377953	0.777	0.773	2.5542e-06
IFIT1	6.30513e-11	-0.326462	0.115	0.159	2.64034e-06
IER5	6.31519e-11	0.251455	0.65	0.486	2.64455e-06
COPA	6.3206e-11	-0.360244	0.399	0.423	2.64681e-06
RAB5B	6.34256e-11	-0.297538	0.202	0.236	2.65601e-06
SNTB1	6.62007e-11	-0.367757	0.453	0.468	2.77222e-06
PPP1R9B	7.1051e-11	-0.3109	0.278	0.324	2.97533e-06
STK4	7.31995e-11	-0.33526	0.384	0.415	3.0653e-06
ARPC1A	7.64282e-11	-0.298658	0.183	0.219	3.20051e-06
SUN2	7.68813e-11	-0.356692	0.574	0.575	3.21948e-06
CARM1	8.80139e-11	-0.271343	0.132	0.161	3.68567e-06
QARS	8.83688e-11	-0.303214	0.208	0.236	3.70053e-06
SLC8A1	9.29788e-11	-0.360455	0.388	0.417	3.89358e-06
TWSG1	1.11456e-10	-0.250405	0.127	0.171	4.66731e-06
EVL	1.21341e-10	-0.401746	0.413	0.424	5.08127e-06
PLEKHO2	1.31221e-10	-0.349862	0.335	0.353	5.49503e-06
CAPZB	1.33895e-10	-0.350803	0.576	0.574	5.60699e-06
SLC44A2	1.35434e-10	-0.270247	0.19	0.229	5.67142e-06
ACER3	1.42011e-10	-0.3761	0.473	0.475	5.94687e-06
IER3	1.50947e-10	0.345782	0.211	0.104	6.32105e-06
PARP9	1.64985e-10	-0.321904	0.249	0.276	6.90892e-06
MME	1.67029e-10	-0.356753	0.421	0.45	6.9945e-06
DOCK2	1.7362e-10	-0.35338	0.431	0.44	7.27052e-06
VOPP1	1.75012e-10	-0.320965	0.327	0.348	7.32879e-06
VASP	1.81185e-10	-0.38249	0.689	0.677	7.58729e-06
ARHGDIB	1.83798e-10	-0.400419	0.633	0.635	7.69673e-06
LPCAT2	1.96296e-10	-0.316488	0.276	0.304	8.22011e-06
ARL8A	2.01663e-10	-0.375103	0.509	0.507	8.44483e-06
TIAM1	2.09039e-10	-0.310738	0.19	0.22	8.75373e-06
GTF2I	2.20014e-10	-0.364576	0.512	0.518	9.21331e-06
SPRED1	2.47301e-10	-0.290922	0.187	0.224	1.0356e-05
COTL1	2.60864e-10	-0.385641	0.749	0.735	1.0924e-05
ARRDC4	2.66128e-10	-0.371087	0.323	0.348	1.11444e-05
MAN2B2	2.7775e-10	-0.293911	0.176	0.208	1.16311e-05
NAGA	3.19731e-10	-0.300594	0.228	0.267	1.33891e-05
PLAU	3.22587e-10	-0.258783	0.137	0.158	1.35086e-05
SLC19A3	3.74476e-10	-0.3097	0.216	0.25	1.56816e-05
SIDT2	3.80865e-10	-0.371865	0.442	0.447	1.59491e-05
SGPP1	3.88974e-10	-0.305362	0.246	0.262	1.62887e-05
ATF6B	4.01049e-10	-0.303069	0.27	0.301	1.67943e-05
FADS1	4.67859e-10	-0.292908	0.116	0.152	1.9592e-05
MEGF9	4.77889e-10	-0.323122	0.283	0.316	2.00121e-05
ANXA5	5.53704e-10	-0.328549	0.894	0.889	2.31869e-05
GLDN	5.57232e-10	-0.411209	0.584	0.581	2.33347e-05
DCAF7	6.50216e-10	-0.315683	0.261	0.292	2.72285e-05
STAT1	7.21726e-10	-0.344161	0.286	0.315	3.0223e-05
ZBTB7B	7.38854e-10	-0.250474	0.127	0.161	3.09403e-05
VPS72	7.57287e-10	-0.283995	0.177	0.205	3.17121e-05
CCR1	8.06731e-10	-0.309013	0.21	0.243	3.37827e-05
CD300LF	8.27802e-10	-0.344627	0.313	0.329	3.4665e-05
SHISA5	8.6285e-10	-0.333731	0.414	0.419	3.61327e-05
JAML	8.69692e-10	-0.338382	0.369	0.386	3.64192e-05
SEMA3C	9.13819e-10	-0.364834	0.376	0.386	3.82671e-05
CMPK1	9.89792e-10	-0.332025	0.436	0.452	4.14485e-05
RASSF5	1.02646e-09	-0.288318	0.221	0.246	4.29842e-05
RHOA	1.04952e-09	-0.343576	0.769	0.758	4.39495e-05
TCF7L2	1.46131e-09	-0.319694	0.668	0.661	6.11936e-05
USP22	1.49315e-09	-0.280944	0.229	0.261	6.25272e-05
OPN3	1.55425e-09	-0.335688	0.466	0.479	6.50859e-05
LGALS3BP	1.72378e-09	-0.344119	0.752	0.778	7.21851e-05
AREG	1.95795e-09	0.286594	0.176	0.08	8.19912e-05
CELF1	2.14507e-09	-0.347828	0.421	0.43	8.98269e-05
ANO6	2.6303e-09	-0.253784	0.128	0.17	0.000110146
ARAP1	2.64337e-09	-0.358971	0.464	0.456	0.000110694
GNAI2	2.69029e-09	-0.379942	0.762	0.733	0.000112659
CASP8	2.86144e-09	-0.26372	0.223	0.257	0.000119826
CSK	2.95753e-09	-0.33733	0.342	0.341	0.00012385
VCAN	3.00454e-09	-0.41727	0.247	0.287	0.000125818
CTNND1	3.06586e-09	-0.296983	0.271	0.298	0.000128386
FAM53B	3.15703e-09	-0.27403	0.155	0.187	0.000132204
AOC3	3.19125e-09	-0.361469	0.317	0.335	0.000133637
GIT2	3.20001e-09	-0.2784	0.246	0.274	0.000134004
GPD1	3.30829e-09	-0.400223	0.39	0.406	0.000138538
APH1A	3.42831e-09	-0.324379	0.311	0.321	0.000143564
UBE2Z	3.81963e-09	-0.272259	0.258	0.293	0.000159951
RAP1A	3.8979e-09	-0.337246	0.506	0.507	0.000163228
CIITA	3.98773e-09	-0.333875	0.257	0.281	0.00016699
SMIM14	4.87163e-09	-0.336248	0.384	0.378	0.000204005
H1F0	5.30271e-09	-0.348968	0.324	0.368	0.000222056
EPB41L1	5.76212e-09	-0.309613	0.303	0.309	0.000241294
ZMYND15	6.03832e-09	-0.287348	0.197	0.219	0.000252861
PRKAR1A	6.9515e-09	-0.300554	0.428	0.437	0.000291101
ABHD12	7.18019e-09	-0.333514	0.354	0.354	0.000300677
TUBB	7.23194e-09	-0.36116	0.672	0.656	0.000302845
RNF213	8.73968e-09	-0.342409	0.605	0.583	0.000365983
PLCG2	9.99623e-09	-0.433196	0.635	0.606	0.000418602
SLC7A8	1.02592e-08	-0.350146	0.391	0.385	0.000429613
IL4R	1.11331e-08	-0.261501	0.17	0.198	0.000466209
DUSP6	1.12372e-08	-0.336957	0.248	0.272	0.00047057
S100A8	1.14653e-08	0.365913	0.242	0.143	0.000480121
DPP7	1.32493e-08	-0.355501	0.716	0.682	0.000554829
IMPAD1	1.39019e-08	-0.268411	0.279	0.311	0.000582157
TADA3	1.42414e-08	-0.269161	0.205	0.222	0.000596375
ARHGAP18	1.44904e-08	-0.330778	0.453	0.452	0.000606801
HLA-DQB1	1.45954e-08	-0.276367	0.946	0.939	0.000611195
NHLRC3	1.63697e-08	-0.277977	0.274	0.296	0.000685497
NEAT1	1.80223e-08	0.255622	0.961	0.91	0.000754703
ATP6V1H	1.83849e-08	-0.291951	0.259	0.278	0.000769886
PRRC2B	1.88848e-08	-0.293099	0.235	0.256	0.000790818
IFI6	2.25155e-08	-0.283856	0.776	0.793	0.000942859
ARHGAP30	2.35327e-08	-0.33581	0.406	0.399	0.000985455
TXNRD2	2.64525e-08	-0.260193	0.21	0.234	0.00110773
ITGA5	2.77157e-08	-0.285438	0.283	0.308	0.00116062
BAZ2A	3.01337e-08	-0.25516	0.226	0.265	0.00126188
ACSL4	3.21559e-08	-0.298039	0.329	0.365	0.00134656
SYMPK	3.46678e-08	-0.257766	0.21	0.239	0.00145175
CD82	3.67673e-08	-0.302639	0.339	0.353	0.00153967
ANXA7	3.92641e-08	-0.343245	0.417	0.395	0.00164422
ACOX1	4.31287e-08	-0.271549	0.3	0.315	0.00180606
LEPROT	4.51269e-08	-0.328859	0.511	0.491	0.00188974
H6PD	4.60805e-08	-0.264617	0.169	0.192	0.00192967
CYFIP1	4.83337e-08	-0.278938	0.292	0.306	0.00202402
STK11	5.05316e-08	-0.273739	0.248	0.266	0.00211606
ADPGK	5.60774e-08	-0.294904	0.484	0.483	0.0023483
MBD3	5.63489e-08	-0.273965	0.263	0.279	0.00235967
DUSP3	5.65061e-08	-0.293522	0.279	0.29	0.00236625
UTRN	7.48817e-08	-0.28772	0.259	0.281	0.00313575
BMPR2	7.85958e-08	-0.261004	0.202	0.221	0.00329128
XPO6	9.09047e-08	-0.25883	0.218	0.247	0.00380672
HSPA6	9.4668e-08	0.412921	0.141	0.077	0.00396432
SEL1L	9.55273e-08	-0.324037	0.367	0.37	0.0040003
PFKL	9.81498e-08	-0.347739	0.465	0.446	0.00411012
ANPEP	9.85832e-08	-0.369871	0.545	0.523	0.00412827
ADAR	1.04902e-07	-0.302415	0.411	0.415	0.00439289
SLC17A5	1.05182e-07	-0.292263	0.239	0.248	0.00440458
PAG1	1.24963e-07	-0.31911	0.526	0.52	0.00523294
NR1H2	1.26922e-07	-0.300108	0.326	0.326	0.00531497
ZCCHC2	1.32753e-07	-0.2881	0.357	0.371	0.00555915
KMT2C	1.37102e-07	-0.301214	0.355	0.367	0.00574129
SGMS2	1.39626e-07	-0.321809	0.319	0.315	0.00584696
SORBS3	1.42019e-07	-0.304686	0.319	0.325	0.00594717
UNC13D	1.43272e-07	-0.261179	0.263	0.281	0.00599965
STAT3	1.50708e-07	-0.312438	0.446	0.421	0.00631106
TBC1D10C	1.65538e-07	-0.265582	0.238	0.257	0.00693208
SLC15A4	1.78421e-07	-0.266398	0.202	0.216	0.00747154
ABR	1.9272e-07	-0.272083	0.293	0.299	0.00807033
LPCAT3	1.9528e-07	-0.253471	0.233	0.245	0.00817754
ATG16L2	1.97293e-07	-0.276914	0.323	0.328	0.00826185
ALDH2	2.24e-07	-0.35433	0.834	0.801	0.00938021
SMG7	2.26337e-07	-0.268866	0.242	0.272	0.00947808
HNRNPH2	2.29547e-07	-0.269698	0.244	0.257	0.00961251
PCSK7	2.60901e-07	-0.291204	0.334	0.342	0.0109255
TMEM248	2.66682e-07	-0.283459	0.34	0.346	0.0111676
SAMD9L	2.76088e-07	-0.310688	0.315	0.313	0.0115615
TNFAIP2	2.80047e-07	-0.349652	0.661	0.63	0.0117273
USF2	3.00148e-07	-0.315633	0.626	0.593	0.012569
MYD88	3.02623e-07	-0.280631	0.359	0.379	0.0126727
ARPP19	3.11614e-07	-0.286536	0.354	0.343	0.0130491
PPT1	3.41124e-07	-0.340233	0.611	0.589	0.0142849
PER1	3.51285e-07	-0.33872	0.456	0.442	0.0147104
G6PC3	3.67265e-07	-0.25698	0.231	0.233	0.0153796
SNX27	3.73179e-07	-0.297989	0.368	0.371	0.0156272
ALCAM	3.96498e-07	-0.312517	0.526	0.525	0.0166037
SYK	4.02118e-07	-0.279762	0.374	0.375	0.0168391
WDR1	4.20934e-07	-0.302857	0.478	0.471	0.017627
PPP4C	4.28673e-07	-0.293793	0.448	0.435	0.0179511
BAG6	4.71774e-07	-0.282296	0.368	0.366	0.019756
FLOT2	5.04953e-07	-0.291973	0.294	0.291	0.0211454
PSME4	5.76264e-07	-0.345621	0.442	0.447	0.0241316
FRMD4A	5.80011e-07	-0.335004	0.416	0.394	0.0242885
AC004687.1	5.96462e-07	-0.254007	0.148	0.178	0.0249774
PTAFR	5.97236e-07	-0.266514	0.305	0.312	0.0250098
IST1	6.29124e-07	-0.307786	0.479	0.46	0.0263452
YWHAZ	6.62417e-07	-0.337583	0.777	0.742	0.0277394
AMIGO2	7.1854e-07	-0.320861	0.452	0.435	0.0300896
ATP2C1	8.60056e-07	-0.257938	0.394	0.391	0.0360157
PDE4A	9.39873e-07	-0.254757	0.24	0.254	0.0393581
STAT6	9.85035e-07	-0.3147	0.429	0.41	0.0412493
BLCAP	9.85711e-07	-0.259315	0.249	0.253	0.0412776
AP1B1	9.92394e-07	-0.294711	0.332	0.322	0.0415575
OSTM1	1.04499e-06	-0.291645	0.314	0.301	0.0437599
RNF149	1.08152e-06	-0.35356	0.708	0.671	0.0452898
NUMA1	1.18959e-06	-0.27415	0.293	0.295	0.0498155
HEXA	1.18995e-06	-0.31644	0.641	0.609	0.0498305
CCL4	1.20018e-06	0.409578	0.136	0.073	0.0502586
ACADVL	1.20675e-06	-0.312154	0.571	0.545	0.0505339
PLBD1	1.24e-06	-0.326714	0.472	0.452	0.0519261
TAGLN	1.26349e-06	-0.261969	0.255	0.259	0.0529099
SERINC3	1.32596e-06	-0.26764	0.346	0.353	0.0555261
VSIG4	1.34333e-06	-0.254989	0.798	0.821	0.0562534
B3GNT7	1.41651e-06	-0.254607	0.24	0.237	0.0593178
G3BP1	1.48418e-06	-0.283357	0.382	0.384	0.0621517
ETNK1	1.52194e-06	-0.266436	0.325	0.321	0.0637326
RPS6KA1	1.529e-06	-0.308015	0.36	0.347	0.0640284
TSPAN14	1.58369e-06	-0.291143	0.457	0.434	0.0663184
ACE	1.61501e-06	-0.256179	0.237	0.257	0.06763
CMTM7	1.74127e-06	-0.288023	0.308	0.297	0.0729174
PRKCD	1.93559e-06	-0.255589	0.279	0.282	0.0810547
IL3RA	2.02925e-06	-0.282968	0.241	0.263	0.0849769
TAGLN2	2.0461e-06	-0.267563	0.88	0.855	0.0856824
COLEC12	2.06142e-06	-0.332839	0.396	0.386	0.086324
PLEKHA2	2.30516e-06	-0.254335	0.3	0.311	0.0965309
EP300	2.3675e-06	-0.256864	0.298	0.297	0.0991414
FKBP1A	2.66936e-06	-0.31903	0.682	0.66	0.111782
MMP14	2.69229e-06	-0.254199	0.244	0.259	0.112742
TLR4	3.13849e-06	-0.288312	0.333	0.326	0.131428
PPIC	3.18797e-06	-0.290558	0.384	0.381	0.133499
PIM1	3.68596e-06	-0.256356	0.232	0.252	0.154353
ACACB	3.79086e-06	-0.251519	0.184	0.197	0.158746
SLC27A3	3.93876e-06	-0.257201	0.29	0.289	0.16494
EIF4EBP2	4.12116e-06	-0.270749	0.347	0.339	0.172578
ZFHX3	4.55426e-06	-0.270809	0.299	0.293	0.190714
FOXP1	4.58955e-06	-0.284227	0.354	0.348	0.192192
SELPLG	4.73198e-06	-0.283553	0.424	0.415	0.198157
RAC2	5.01832e-06	-0.329303	0.461	0.436	0.210147
FLVCR2	5.03425e-06	-0.25234	0.268	0.269	0.210814
YWHAB	5.20208e-06	-0.316788	0.665	0.637	0.217842
ALDH1A1	6.22777e-06	-0.317087	0.601	0.574	0.260794
FKBP5	6.80342e-06	-0.261762	0.596	0.585	0.2849
ARF3	7.45529e-06	-0.265411	0.313	0.302	0.312198
LMBRD1	7.55968e-06	-0.282534	0.423	0.395	0.316569
CCL3	7.88326e-06	0.345833	0.132	0.075	0.330119
G6PD	8.25906e-06	-0.284435	0.423	0.4	0.345857
TMEM259	8.35034e-06	-0.279965	0.442	0.418	0.349679
RAB8A	8.51422e-06	-0.307698	0.455	0.411	0.356542
GPCPD1	9.2713e-06	-0.319396	0.635	0.591	0.388245
ATP6V1A	9.44354e-06	-0.264133	0.381	0.385	0.395458
RNPEPL1	9.55559e-06	-0.302497	0.488	0.452	0.40015
MAN2C1	9.62487e-06	-0.294666	0.269	0.272	0.403051
PCOLCE2	9.63232e-06	-0.306862	0.435	0.412	0.403363
MAP2K1	9.82766e-06	-0.281447	0.398	0.376	0.411543
APOBR	1.0063e-05	-0.276253	0.397	0.387	0.421397
TMED9	1.03729e-05	-0.27708	0.41	0.397	0.434376
ACO1	1.08273e-05	-0.289379	0.454	0.436	0.453405
C2	1.13873e-05	-0.316247	0.367	0.355	0.476855
RREB1	1.28779e-05	-0.250408	0.327	0.322	0.539276
TMEM30A	1.2917e-05	-0.258659	0.392	0.399	0.540913
MIR29B2CHG	1.32683e-05	-0.274201	0.224	0.23	0.555625
SDHC	1.77492e-05	-0.275914	0.358	0.326	0.743264
SLA	1.82511e-05	-0.292103	0.526	0.5	0.764284
GBA	1.8434e-05	-0.261357	0.329	0.315	0.771943
ENPP4	1.98697e-05	-0.277645	0.377	0.356	0.832063
SPOCD1	2.08675e-05	-0.279276	0.205	0.205	0.873849
GDI1	2.17007e-05	-0.254562	0.324	0.316	0.908737
THBS1	2.23315e-05	-0.259312	0.526	0.521	0.935154
OGFR	2.42477e-05	-0.284561	0.425	0.397	1
HADHB	2.83036e-05	-0.273106	0.517	0.479	1
PARAL1	2.83885e-05	-0.302574	0.411	0.381	1
SLC15A3	2.89439e-05	-0.290353	0.653	0.621	1
AGPAT2	3.45664e-05	-0.269609	0.578	0.54	1
QSOX1	3.53657e-05	-0.277841	0.437	0.415	1
THBD	3.6011e-05	-0.332007	0.287	0.277	1
CAPRIN1	3.6561e-05	-0.257794	0.377	0.353	1
ATP5F1B	3.85217e-05	-0.283321	0.648	0.61	1
PABPN1	4.19607e-05	-0.278911	0.468	0.432	1
ACTR3	4.58129e-05	-0.278606	0.686	0.642	1
CAPZA1	5.10467e-05	-0.262911	0.634	0.59	1
EHBP1L1	5.46062e-05	-0.285871	0.455	0.427	1
TMEM63A	6.13105e-05	-0.260475	0.453	0.42	1
SYNGR2	6.31382e-05	-0.287971	0.707	0.648	1
SPNS1	6.81809e-05	-0.267814	0.423	0.393	1
EPHX1	6.97285e-05	-0.263158	0.323	0.304	1
SERINC1	7.20931e-05	-0.254633	0.62	0.587	1
FUCA2	7.5618e-05	-0.264236	0.336	0.308	1
HADHA	8.43738e-05	-0.287221	0.509	0.467	1
ACAT1	8.50689e-05	-0.272437	0.359	0.333	1
PARVG	8.92559e-05	-0.289556	0.524	0.484	1
SKIL	8.99838e-05	-0.28356	0.5	0.468	1
TGM2	9.01198e-05	-0.282134	0.388	0.383	1
SNX17	9.25986e-05	-0.286343	0.339	0.307	1
PARP10	0.000102701	-0.252044	0.382	0.359	1
RAB10	0.000114374	-0.277464	0.472	0.429	1
PARP4	0.000128494	-0.277983	0.401	0.375	1
PAK2	0.000139771	-0.262566	0.566	0.527	1
MYH9	0.00014058	-0.273928	0.583	0.539	1
RTN3	0.000141498	-0.270894	0.672	0.636	1
HPCAL1	0.000150571	-0.278205	0.411	0.371	1
ENSA	0.000164408	-0.268433	0.47	0.427	1
KCNAB2	0.000179332	-0.271393	0.576	0.533	1
PRRC2C	0.000180284	-0.28387	0.584	0.533	1
M6PR	0.000186861	-0.268316	0.611	0.563	1
CAPNS1	0.000193014	-0.281607	0.629	0.589	1
RAB5C	0.000210942	-0.263397	0.457	0.419	1
CSNK1A1	0.000221626	-0.250194	0.435	0.412	1
ACTG1	0.000355516	-0.259183	0.887	0.874	1
CTSL	0.000397927	-0.269813	0.82	0.787	1
NRIP1	0.000498579	-0.256887	0.494	0.459	1
DNASE2	0.000616791	-0.255965	0.472	0.436	1
RHOG	0.000631665	-0.266357	0.607	0.548	1
ITGB2	0.000858151	-0.287608	0.639	0.579	1
RSU1	0.000888128	-0.262842	0.418	0.376	1
SLC16A3	0.00103362	-0.261173	0.584	0.533	1
MCOLN1	0.00110701	-0.272638	0.494	0.436	1
FPR2	0.00175353	-0.277818	0.322	0.293	1
CD52	0.00200135	0.379653	0.913	0.926	1
FKBP8	0.00207618	-0.251254	0.549	0.492	1
SUMO3	0.00346164	-0.250843	0.508	0.461	1
GPI	0.0105615	-0.254798	0.494	0.432	1
CXCL5	0.190258	-0.325715	0.243	0.218	1
